# Supplementary material for: N′-[(E)-4-Meth­oxy­benzyl­idene]-2-(5-meth­oxy-2-methyl-1H-indol-3-yl)acetohydrazide
Source: Acta Crystallogr Sect E Struct Rep Online. 2013 Oct 19;69(Pt 11):o1660–1. doi: 10.1107/S1600536813027050 (PMC3884321; doi:10.1107/S1600536813027050)
Supplement: Supplementary file 1 [file e-69-o1660-sup1.cif]

##############################################################################
#                                                                            #
# This CIF contains the data in a paper accepted for publication in          #
# Acta Crystallographica Section E. It conforms to the requirements of       #
# Notes for Authors for Acta Crystallographica Section E, and has been       #
# peer reviewed under the auspices of the IUCr Commission on Journals.       #
#                                                                            #
# Full details of the Crystallographic Information File format               #
# are given in the paper "The Crystallographic Information File (CIF):       #
# a New Standard Archive File for Crystallography" by S. R. Hall, F. H.      #
# Allen and I. D. Brown [Acta Cryst. (1991), A47, 655-685].                  #
#                                                                            #
# The current version of the core CIF dictionary is obtainable from          #
# ftp://ftp.iucr.org/pub/cif_core.dic.                                       #
#                                                                            #
# Software is freely available for graphical display of the structure(s)     #
# in this CIF. For information consult the CIF software page                 #
# http://www.iucr.org/resources/cif/software.                                #
#                                                                            #
# This file may be used for bona fide research purposes within the           #
# scientific community so long as proper attribution is given to the journal # 
# article from which it was obtained.                                        #
#                                                                            #
##############################################################################
data_global
_audit_creation_method     'PLATON <TABLE ACC> option'
_journal_date_recd_electronic     2013-09-30
_journal_date_accepted     2013-10-02
_journal_name_full     'Acta Crystallographica, Section E'
_journal_year     2013
_journal_volume     69
_journal_issue     11
_journal_page_first     o1660
_journal_page_last     o1661
_journal_paper_category     QO
_journal_paper_doi     10.1107/S1600536813027050
_journal_coeditor_code     SJ5357
_publ_contact_author_name
;
Mustafa R. Albayati
;
_publ_contact_author_address
;
Kirkuk University,
College of Science,
Department of Chemistry,
Kirkuk,
Iraq
;
_publ_contact_author_email     'shaabankamel@yahoo.com'
_publ_contact_author_fax     ?
_publ_contact_author_phone     ?
_publ_section_title
;\
<i>N</i>'-[(<i>E</i>)-4-Methoxybenzylidene]-2-(5-methoxy-2-methyl-1<i>H</i>-\
indol-3-yl)-acetohydrazide
;
loop_
    _publ_author_name
    _publ_author_address
    'Akkurt, Mehmet'
;
Department of Physics,
Faculty of Sciences,
Erciyes University,
38039 Kayseri,
Turkey
;
    'Joel T. Mague'
;
Department of Chemistry,
Tulane University,
New Orleans,
LA 70118,
USA
;
    'Mohamed, Shaaban K.'
;
Chemistry and Environmental Division,
Manchester Metropolitan University,
Manchester M1 5GD,
England
Chemistry Department,
Faculty of Science,
Mini University,
61519 El-Minia,
Egypt
;
    'Antar A. Abelhamid'
;
Department of Chemistry,
Faculty of Science,
Sohag University,
82524 Sohag,
Egypt
;
    'Mustafa R. Albayati'
;
Kirkuk University,
College of Science,
Department of Chemistry,
Kirkuk,
Iraq
;
data_I
_database_code_depnum_ccdc_archive     'CCDC 964356'
_chemical_name_systematic
;\
<i>N</i>'-[(<i>E</i>)-4-Methoxybenzylidene]-2-(5-methoxy-2-methyl-\
1<i>H</i>-indol-3-yl)-acetohydrazide
;
_chemical_name_common     ?
_chemical_formula_moiety     'C20 H21 N3 O3'
_chemical_formula_sum     'C20 H21 N3 O3'
_chemical_formula_structural     ?
_chemical_formula_iupac     'C20 H21 N3 O3'
_chemical_formula_weight     351.40
_chemical_melting_point     ?
_symmetry_cell_setting     triclinic
_symmetry_space_group_name_H-M     'P -1'
_symmetry_space_group_name_Hall     '-P 1'
loop_
    _symmetry_equiv_pos_site_id
    _symmetry_equiv_pos_as_xyz
    1 x,y,z
    2 -x,-y,-z
_cell_length_a     7.1894(2)
_cell_length_b     10.4055(3)
_cell_length_c     12.4403(4)
_cell_angle_alpha     107.983(2)
_cell_angle_beta     92.451(2)
_cell_angle_gamma     97.882(2)
_cell_volume     873.24(5)
_cell_formula_units_Z     2
_cell_measurement_reflns_used     6305
_cell_measurement_theta_min     3.7509
_cell_measurement_theta_max     68.1472
_cell_measurement_temperature     100(2)
_exptl_crystal_description     block
_exptl_crystal_colour     colourless
_exptl_crystal_size_max     0.140
_exptl_crystal_size_mid     0.120
_exptl_crystal_size_min     0.080
_exptl_crystal_size_rad     ?
_exptl_crystal_density_diffrn     1.336
_exptl_crystal_density_meas     ?
_exptl_crystal_density_method     'Not Measured'
_exptl_crystal_F_000     372
_exptl_absorpt_coefficient_mu     0.743
_exptl_absorpt_correction_type     multi-scan
_exptl_absorpt_process_details     '(<i>SADABS</i>; Bruker, 2013)'
_exptl_absorpt_correction_T_min     0.85
_exptl_absorpt_correction_T_max     0.94
_exptl_special_details
;
;
_diffrn_ambient_temperature     100(2)
_diffrn_radiation_type     CuK\a
_diffrn_radiation_wavelength     1.54178
_diffrn_radiation_monochromator     mirror
_diffrn_measurement_device_type     'Bruker D8 VENTURE PHOTON 100 CMOS'
_diffrn_measurement_method     '\w scans'
_diffrn_detector_area_resol_mean     10.4167
_diffrn_reflns_number     8928
_diffrn_reflns_av_R_equivalents     0.0291
_diffrn_reflns_av_sigmaI/netI     0.0309
_diffrn_reflns_theta_min     3.75
_diffrn_reflns_theta_max     68.16
_diffrn_reflns_theta_full     67.68
_diffrn_measured_fraction_theta_max     0.975
_diffrn_measured_fraction_theta_full     0.978
_diffrn_reflns_limit_h_min     -8
_diffrn_reflns_limit_h_max     8
_diffrn_reflns_limit_k_min     -11
_diffrn_reflns_limit_k_max     12
_diffrn_reflns_limit_l_min     -14
_diffrn_reflns_limit_l_max     12
_diffrn_reflns_reduction_process
;
;
_refine_special_details
;
Refinement on <i>F</i>^2^ for ALL reflections except those flagged by the user
for potential systematic errors. Weighted <i>R</i>-factors <i>wR</i> and all
goodnesses of fit <i>S</i> are based on <i>F</i>^2^, conventional
<i>R</i>-factors <i>R</i> are based on <i>F</i>, with <i>F</i> set to zero for
negative <i>F</i>^2^. The observed criterion of <i>F</i>^2^ > \s(<i>F</i>^2^)
is used only for calculating -<i>R</i>-factor-obs <i>etc</i>. and is not
relevant to the choice of reflections for refinement. <i>R</i>-factors based
on <i>F</i>^2^ are statistically about twice as large as those based on
<i>F</i>, and <i>R</i>-factors based on ALL data will be even larger.
;
_reflns_number_total     3121
_reflns_number_gt     2579
_reflns_threshold_expression     I>2\s(I)
_refine_ls_structure_factor_coef     Fsqd
_refine_ls_matrix_type     full
_refine_ls_R_factor_all     0.0457
_refine_ls_R_factor_gt     0.0356
_refine_ls_wR_factor_gt     0.0835
_refine_ls_wR_factor_ref     0.0899
_refine_ls_goodness_of_fit_ref     1.037
_refine_ls_restrained_S_all     1.037
_refine_ls_number_reflns     3121
_refine_ls_number_parameters     246
_refine_ls_number_restraints     0
_refine_ls_number_constraints     ?
_refine_ls_hydrogen_treatment     mixed
_refine_ls_weighting_scheme     calc
_refine_ls_weighting_details
              'w=1/[\S^2^(Fo^2^)+(0.0398P)^2^+0.2493P] where P=(Fo^2^+2Fc^2^)/3'
_atom_sites_solution_primary     ?
_atom_sites_solution_secondary     ?
_refine_ls_shift/su_max     0.001
_refine_ls_shift/su_mean     0.000
_refine_diff_density_max     0.187
_refine_diff_density_min     -0.184
_refine_ls_extinction_method     'none'
_refine_ls_abs_structure_details     ?
_refine_ls_abs_structure_Flack     .
loop_
    _atom_type_symbol
    _atom_type_description
    _atom_type_scat_dispersion_real
    _atom_type_scat_dispersion_imag
    _atom_type_scat_source
    C C 0.0181 0.0091 ' International Tables Vol C Tables 4.2.6.8 and 6.1.1.4'
    H H 0.0000 0.0000 ' International Tables Vol C Tables 4.2.6.8 and 6.1.1.4'
    N N 0.0311 0.0180 ' International Tables Vol C Tables 4.2.6.8 and 6.1.1.4'
    O O 0.0492 0.0322 ' International Tables Vol C Tables 4.2.6.8 and 6.1.1.4'
_computing_data_collection     'APEX2 (Bruker, 2013)'
_computing_cell_refinement     'SAINT (Bruker, 2013)'
_computing_data_reduction     'SAINT (Bruker, 2013)'
_computing_structure_solution     'SHELXTL (Sheldrick, 2008)'
_computing_structure_refinement     'SHELXL2013 (Sheldrick, 2008)'
_computing_molecular_graphics     'ORTEP-3 for Windows (Farrugia, 2012)'
_computing_publication_material
                                'WinGX (Farrugia, 2012) and PLATON (Spek, 2009)'
loop_
    _atom_site_type_symbol
    _atom_site_label
    _atom_site_fract_x
    _atom_site_fract_y
    _atom_site_fract_z
    _atom_site_U_iso_or_equiv
    _atom_site_thermal_displace_type
    _atom_site_calc_flag
    _atom_site_refinement_flags
    _atom_site_occupancy
    _atom_site_disorder_assembly
    _atom_site_disorder_group
    O O1 0.71418(17) 0.52381(11) 0.54515(9) 0.0430(4) Uani d . 1.000 . .
    O O2 0.98707(13) 0.84392(9) 1.03898(8) 0.0292(3) Uani d . 1.000 . .
    O O3 -0.13304(14) 0.95693(11) 0.60125(9) 0.0371(3) Uani d . 1.000 . .
    N N1 0.79353(17) 0.35490(13) 0.91900(12) 0.0351(4) Uani d . 1.000 . .
    N N2 0.76381(16) 0.90476(12) 0.94351(10) 0.0260(3) Uani d . 1.000 . .
    N N3 0.58416(16) 0.88308(12) 0.89050(9) 0.0265(3) Uani d . 1.000 . .
    C C1 0.7349(3) 0.44162(19) 0.43283(14) 0.0480(6) Uani d . 1.000 . .
    C C2 0.7324(2) 0.46796(15) 0.63133(13) 0.0345(5) Uani d . 1.000 . .
    C C3 0.7787(2) 0.33672(16) 0.61512(15) 0.0388(5) Uani d . 1.000 . .
    C C4 0.7991(2) 0.28921(15) 0.70661(15) 0.0384(5) Uani d . 1.000 . .
    C C5 0.7752(2) 0.37351(15) 0.81367(14) 0.0326(4) Uani d . 1.000 . .
    C C6 0.72832(19) 0.50583(14) 0.83158(13) 0.0296(4) Uani d . 1.000 . .
    C C7 0.7039(2) 0.55117(15) 0.73782(13) 0.0310(4) Uani d . 1.000 . .
    C C8 0.7797(2) 0.48079(17) 1.12353(14) 0.0379(5) Uani d . 1.000 . .
    C C9 0.76673(19) 0.47320(15) 1.00178(14) 0.0317(5) Uani d . 1.000 . .
    C C10 0.72383(19) 0.56677(14) 0.95159(12) 0.0281(4) Uani d . 1.000 . .
    C C11 0.67910(19) 0.70663(14) 1.01121(12) 0.0284(4) Uani d . 1.000 . .
    C C12 0.82053(19) 0.82164(14) 0.99829(11) 0.0256(4) Uani d . 1.000 . .
    C C13 0.5515(2) 0.97217(14) 0.84341(11) 0.0272(4) Uani d . 1.000 . .
    C C14 0.3702(2) 0.96285(14) 0.78169(11) 0.0269(4) Uani d . 1.000 . .
    C C15 0.2179(2) 0.86146(14) 0.77499(12) 0.0290(4) Uani d . 1.000 . .
    C C16 0.0484(2) 0.85462(15) 0.71417(12) 0.0302(4) Uani d . 1.000 . .
    C C17 0.0283(2) 0.95182(15) 0.66076(12) 0.0296(4) Uani d . 1.000 . .
    C C18 0.1787(2) 1.05399(15) 0.66754(12) 0.0322(5) Uani d . 1.000 . .
    C C19 0.3475(2) 1.05862(15) 0.72627(12) 0.0305(5) Uani d . 1.000 . .
    C C20 -0.2801(2) 0.84238(17) 0.57471(14) 0.0380(5) Uani d . 1.000 . .
    H H1 0.855(3) 0.295(2) 0.9360(16) 0.052(5) Uiso d . 1.000 . .
    H H1A 0.86220 0.41770 0.42890 0.0720 Uiso c RU 1.000 . .
    H H1B 0.71490 0.49270 0.38010 0.0720 Uiso c RU 1.000 . .
    H H1C 0.64190 0.35780 0.41200 0.0720 Uiso c RU 1.000 . .
    H H2 0.847(2) 0.9799(18) 0.9426(14) 0.037(4) Uiso d . 1.000 . .
    H H3 0.79600 0.28050 0.54110 0.0470 Uiso c RU 1.000 . .
    H H4 0.82900 0.20030 0.69610 0.0460 Uiso c RU 1.000 . .
    H H7 0.66820 0.63830 0.74730 0.0370 Uiso c RU 1.000 . .
    H H8A 0.66310 0.43210 1.13970 0.0570 Uiso c RU 1.000 . .
    H H8B 0.79780 0.57680 1.17140 0.0570 Uiso c RU 1.000 . .
    H H8C 0.88670 0.43840 1.13960 0.0570 Uiso c RU 1.000 . .
    H H11A 0.67420 0.71790 1.09300 0.0340 Uiso c RU 1.000 . .
    H H11B 0.55260 0.71370 0.98090 0.0340 Uiso c RU 1.000 . .
    H H13 0.64810 1.04650 0.84880 0.0330 Uiso c RU 1.000 . .
    H H15 0.23020 0.79590 0.81260 0.0350 Uiso c RU 1.000 . .
    H H16 -0.05350 0.78380 0.70910 0.0360 Uiso c RU 1.000 . .
    H H18 0.16500 1.12090 0.63150 0.0390 Uiso c RU 1.000 . .
    H H19 0.45010 1.12800 0.72920 0.0370 Uiso c RU 1.000 . .
    H H20A -0.23210 0.75960 0.53170 0.0570 Uiso c RU 1.000 . .
    H H20B -0.38450 0.85740 0.52910 0.0570 Uiso c RU 1.000 . .
    H H20C -0.32500 0.83130 0.64510 0.0570 Uiso c RU 1.000 . .
loop_
    _atom_site_aniso_label
    _atom_site_aniso_U_11
    _atom_site_aniso_U_22
    _atom_site_aniso_U_33
    _atom_site_aniso_U_12
    _atom_site_aniso_U_13
    _atom_site_aniso_U_23
    O1 0.0543(7) 0.0399(6) 0.0312(6) 0.0116(5) 0.0040(5) 0.0044(5)
    O2 0.0263(5) 0.0249(5) 0.0361(5) 0.0024(4) -0.0050(4) 0.0112(4)
    O3 0.0322(6) 0.0354(6) 0.0412(6) 0.0052(5) -0.0101(5) 0.0103(5)
    N1 0.0263(7) 0.0250(7) 0.0565(9) 0.0034(5) -0.0021(6) 0.0177(6)
    N2 0.0243(6) 0.0238(6) 0.0290(6) 0.0014(5) -0.0035(5) 0.0091(5)
    N3 0.0257(6) 0.0267(6) 0.0251(6) 0.0044(5) -0.0018(5) 0.0060(5)
    C1 0.0488(11) 0.0495(10) 0.0348(9) 0.0063(8) 0.0034(8) -0.0016(8)
    C2 0.0298(8) 0.0309(8) 0.0389(8) 0.0030(6) 0.0015(6) 0.0063(7)
    C3 0.0322(8) 0.0288(8) 0.0469(9) 0.0022(6) 0.0044(7) 0.0007(7)
    C4 0.0269(8) 0.0232(8) 0.0604(11) 0.0041(6) 0.0038(7) 0.0064(7)
    C5 0.0217(7) 0.0253(7) 0.0494(9) 0.0010(6) -0.0006(6) 0.0117(7)
    C6 0.0201(7) 0.0245(7) 0.0421(8) 0.0007(5) -0.0014(6) 0.0093(6)
    C7 0.0271(8) 0.0257(7) 0.0383(8) 0.0038(6) -0.0007(6) 0.0079(6)
    C8 0.0301(8) 0.0363(9) 0.0516(10) -0.0003(6) -0.0071(7) 0.0240(8)
    C9 0.0199(7) 0.0287(8) 0.0469(9) -0.0017(6) -0.0035(6) 0.0159(7)
    C10 0.0212(7) 0.0250(7) 0.0388(8) 0.0006(5) -0.0021(6) 0.0131(6)
    C11 0.0266(7) 0.0280(8) 0.0312(7) 0.0028(6) -0.0002(6) 0.0113(6)
    C12 0.0275(8) 0.0227(7) 0.0246(7) 0.0053(6) 0.0004(6) 0.0044(6)
    C13 0.0298(8) 0.0240(7) 0.0266(7) 0.0031(6) 0.0004(6) 0.0072(6)
    C14 0.0297(8) 0.0257(7) 0.0237(7) 0.0063(6) 0.0006(6) 0.0049(6)
    C15 0.0323(8) 0.0250(7) 0.0301(7) 0.0063(6) 0.0008(6) 0.0089(6)
    C16 0.0284(8) 0.0257(7) 0.0336(8) 0.0026(6) 0.0015(6) 0.0060(6)
    C17 0.0296(8) 0.0303(8) 0.0264(7) 0.0094(6) -0.0022(6) 0.0042(6)
    C18 0.0362(8) 0.0313(8) 0.0316(8) 0.0066(6) -0.0019(6) 0.0136(7)
    C19 0.0298(8) 0.0301(8) 0.0316(8) 0.0026(6) -0.0004(6) 0.0111(6)
    C20 0.0293(8) 0.0443(9) 0.0367(8) 0.0029(7) -0.0040(6) 0.0098(7)
_geom_special_details
;
Bond distances, angles <i>etc</i>. have been calculated using the rounded
fractional coordinates. All su's are estimated from the variances of the
(full) variance-covariance matrix. The cell e.s.d.'s are taken into account in
the estimation of distances, angles and torsion angles
;
loop_
    _geom_bond_atom_site_label_1
    _geom_bond_atom_site_label_2
    _geom_bond_site_symmetry_1
    _geom_bond_site_symmetry_2
    _geom_bond_distance
    _geom_bond_publ_flag
    O1 C1 . . 1.422(2) no
    O1 C2 . . 1.3776(19) no
    O2 C12 . . 1.2422(17) no
    O3 C17 . . 1.3653(18) no
    O3 C20 . . 1.425(2) no
    N1 C5 . . 1.386(2) no
    N1 C9 . . 1.383(2) no
    N2 N3 . . 1.3818(16) no
    N2 C12 . . 1.3475(19) no
    N3 C13 . . 1.2810(19) no
    N1 H1 . . 0.88(2) no
    N2 H2 . . 0.920(18) no
    C2 C3 . . 1.406(2) no
    C2 C7 . . 1.382(2) no
    C3 C4 . . 1.384(2) no
    C4 C5 . . 1.383(2) no
    C5 C6 . . 1.415(2) no
    C6 C10 . . 1.434(2) no
    C6 C7 . . 1.400(2) no
    C8 C9 . . 1.490(2) no
    C9 C10 . . 1.369(2) no
    C10 C11 . . 1.501(2) no
    C11 C12 . . 1.514(2) no
    C13 C14 . . 1.460(2) no
    C14 C19 . . 1.398(2) no
    C14 C15 . . 1.393(2) no
    C15 C16 . . 1.388(2) no
    C16 C17 . . 1.390(2) no
    C17 C18 . . 1.389(2) no
    C18 C19 . . 1.377(2) no
    C1 H1A . . 0.9800 no
    C1 H1B . . 0.9800 no
    C1 H1C . . 0.9800 no
    C3 H3 . . 0.9500 no
    C4 H4 . . 0.9500 no
    C7 H7 . . 0.9500 no
    C8 H8A . . 0.9800 no
    C8 H8B . . 0.9800 no
    C8 H8C . . 0.9800 no
    C11 H11A . . 0.9900 no
    C11 H11B . . 0.9900 no
    C13 H13 . . 0.9500 no
    C15 H15 . . 0.9500 no
    C16 H16 . . 0.9500 no
    C18 H18 . . 0.9500 no
    C19 H19 . . 0.9500 no
    C20 H20A . . 0.9800 no
    C20 H20B . . 0.9800 no
    C20 H20C . . 0.9800 no
loop_
    _geom_angle_atom_site_label_1
    _geom_angle_atom_site_label_2
    _geom_angle_atom_site_label_3
    _geom_angle_site_symmetry_1
    _geom_angle_site_symmetry_2
    _geom_angle_site_symmetry_3
    _geom_angle
    _geom_angle_publ_flag
    C1 O1 C2 . . . 118.05(13) no
    C17 O3 C20 . . . 117.85(13) no
    C5 N1 C9 . . . 109.09(13) no
    N3 N2 C12 . . . 122.52(12) no
    N2 N3 C13 . . . 114.94(12) no
    C9 N1 H1 . . . 120.9(12) no
    C5 N1 H1 . . . 126.0(13) no
    N3 N2 H2 . . . 118.7(10) no
    C12 N2 H2 . . . 118.8(10) no
    O1 C2 C3 . . . 123.67(14) no
    O1 C2 C7 . . . 115.23(14) no
    C3 C2 C7 . . . 121.10(15) no
    C2 C3 C4 . . . 120.20(16) no
    C3 C4 C5 . . . 118.84(15) no
    C4 C5 C6 . . . 121.74(15) no
    N1 C5 C6 . . . 107.17(14) no
    N1 C5 C4 . . . 131.07(15) no
    C5 C6 C10 . . . 107.06(13) no
    C7 C6 C10 . . . 134.17(14) no
    C5 C6 C7 . . . 118.73(14) no
    C2 C7 C6 . . . 119.35(15) no
    N1 C9 C8 . . . 120.08(14) no
    N1 C9 C10 . . . 109.40(14) no
    C8 C9 C10 . . . 130.47(15) no
    C6 C10 C11 . . . 126.49(13) no
    C9 C10 C11 . . . 126.29(13) no
    C6 C10 C9 . . . 107.22(13) no
    C10 C11 C12 . . . 113.58(12) no
    N2 C12 C11 . . . 119.29(12) no
    O2 C12 N2 . . . 118.72(13) no
    O2 C12 C11 . . . 121.97(13) no
    N3 C13 C14 . . . 121.97(13) no
    C13 C14 C19 . . . 119.12(13) no
    C15 C14 C19 . . . 118.23(13) no
    C13 C14 C15 . . . 122.65(13) no
    C14 C15 C16 . . . 121.06(14) no
    C15 C16 C17 . . . 119.73(14) no
    O3 C17 C16 . . . 124.68(14) no
    C16 C17 C18 . . . 119.73(13) no
    O3 C17 C18 . . . 115.59(14) no
    C17 C18 C19 . . . 120.21(15) no
    C14 C19 C18 . . . 121.03(14) no
    O1 C1 H1A . . . 109.00 no
    O1 C1 H1B . . . 109.00 no
    O1 C1 H1C . . . 109.00 no
    H1A C1 H1B . . . 109.00 no
    H1A C1 H1C . . . 109.00 no
    H1B C1 H1C . . . 109.00 no
    C2 C3 H3 . . . 120.00 no
    C4 C3 H3 . . . 120.00 no
    C3 C4 H4 . . . 121.00 no
    C5 C4 H4 . . . 121.00 no
    C2 C7 H7 . . . 120.00 no
    C6 C7 H7 . . . 120.00 no
    C9 C8 H8A . . . 109.00 no
    C9 C8 H8B . . . 109.00 no
    C9 C8 H8C . . . 110.00 no
    H8A C8 H8B . . . 109.00 no
    H8A C8 H8C . . . 109.00 no
    H8B C8 H8C . . . 109.00 no
    C10 C11 H11A . . . 109.00 no
    C10 C11 H11B . . . 109.00 no
    C12 C11 H11A . . . 109.00 no
    C12 C11 H11B . . . 109.00 no
    H11A C11 H11B . . . 108.00 no
    N3 C13 H13 . . . 119.00 no
    C14 C13 H13 . . . 119.00 no
    C14 C15 H15 . . . 119.00 no
    C16 C15 H15 . . . 119.00 no
    C15 C16 H16 . . . 120.00 no
    C17 C16 H16 . . . 120.00 no
    C17 C18 H18 . . . 120.00 no
    C19 C18 H18 . . . 120.00 no
    C14 C19 H19 . . . 119.00 no
    C18 C19 H19 . . . 119.00 no
    O3 C20 H20A . . . 110.00 no
    O3 C20 H20B . . . 109.00 no
    O3 C20 H20C . . . 109.00 no
    H20A C20 H20B . . . 109.00 no
    H20A C20 H20C . . . 109.00 no
    H20B C20 H20C . . . 109.00 no
loop_
    _geom_torsion_atom_site_label_1
    _geom_torsion_atom_site_label_2
    _geom_torsion_atom_site_label_3
    _geom_torsion_atom_site_label_4
    _geom_torsion_site_symmetry_1
    _geom_torsion_site_symmetry_2
    _geom_torsion_site_symmetry_3
    _geom_torsion_site_symmetry_4
    _geom_torsion
    _geom_torsion_publ_flag
    C1 O1 C2 C3 . . . . 3.0(2) no
    C1 O1 C2 C7 . . . . -177.73(15) no
    C20 O3 C17 C18 . . . . 169.28(13) no
    C20 O3 C17 C16 . . . . -11.6(2) no
    C9 N1 C5 C6 . . . . -2.29(16) no
    C5 N1 C9 C10 . . . . 2.37(17) no
    C9 N1 C5 C4 . . . . 176.09(16) no
    C5 N1 C9 C8 . . . . -179.76(13) no
    C12 N2 N3 C13 . . . . 179.16(13) no
    N3 N2 C12 C11 . . . . -5.17(19) no
    N3 N2 C12 O2 . . . . 176.44(12) no
    N2 N3 C13 C14 . . . . 178.67(12) no
    O1 C2 C3 C4 . . . . 178.35(14) no
    C7 C2 C3 C4 . . . . -0.9(2) no
    C3 C2 C7 C6 . . . . 2.4(2) no
    O1 C2 C7 C6 . . . . -176.95(13) no
    C2 C3 C4 C5 . . . . -0.7(2) no
    C3 C4 C5 N1 . . . . -177.38(15) no
    C3 C4 C5 C6 . . . . 0.8(2) no
    N1 C5 C6 C7 . . . . 179.22(13) no
    C4 C5 C6 C7 . . . . 0.7(2) no
    C4 C5 C6 C10 . . . . -177.19(14) no
    N1 C5 C6 C10 . . . . 1.37(16) no
    C7 C6 C10 C11 . . . . 3.1(3) no
    C5 C6 C10 C11 . . . . -179.56(13) no
    C10 C6 C7 C2 . . . . 174.92(15) no
    C7 C6 C10 C9 . . . . -177.33(16) no
    C5 C6 C7 C2 . . . . -2.2(2) no
    C5 C6 C10 C9 . . . . 0.04(16) no
    C8 C9 C10 C11 . . . . 0.6(3) no
    N1 C9 C10 C6 . . . . -1.46(16) no
    N1 C9 C10 C11 . . . . 178.14(13) no
    C8 C9 C10 C6 . . . . -179.03(15) no
    C6 C10 C11 C12 . . . . -64.10(18) no
    C9 C10 C11 C12 . . . . 116.38(16) no
    C10 C11 C12 O2 . . . . -65.23(17) no
    C10 C11 C12 N2 . . . . 116.43(14) no
    N3 C13 C14 C19 . . . . -176.06(13) no
    N3 C13 C14 C15 . . . . 3.6(2) no
    C13 C14 C19 C18 . . . . -179.70(13) no
    C15 C14 C19 C18 . . . . 0.7(2) no
    C13 C14 C15 C16 . . . . -179.08(13) no
    C19 C14 C15 C16 . . . . 0.6(2) no
    C14 C15 C16 C17 . . . . -1.3(2) no
    C15 C16 C17 C18 . . . . 0.8(2) no
    C15 C16 C17 O3 . . . . -178.29(13) no
    O3 C17 C18 C19 . . . . 179.57(13) no
    C16 C17 C18 C19 . . . . 0.4(2) no
    C17 C18 C19 C14 . . . . -1.2(2) no
loop_
    _geom_hbond_atom_site_label_D
    _geom_hbond_atom_site_label_H
    _geom_hbond_atom_site_label_A
    _geom_hbond_site_symmetry_A
    _geom_hbond_distance_DH
    _geom_hbond_distance_HA
    _geom_hbond_distance_DA
    _geom_hbond_angle_DHA
    _geom_hbond_publ_flag
    N1 H1 O2 2_767 0.88(2) 2.04(2) 2.9212(17) 174.0(18) yes
    N2 H2 O2 2_777 0.920(18) 1.988(18) 2.9025(16) 171.9(15) yes
    C4 H4 O3 1_645 0.9500 2.5000 3.410(2) 161.00 yes
    C11 H11B N3 . 0.9900 2.3600 2.8373(19) 109.00 yes
    C20 H20A O1 1_455 0.9800 2.4900 3.215(2) 131.00 yes
_iucr_refine_instructions_details
;
TITL SKM018_0m in P-1
CELL  1.54178   7.1894  10.4055  12.4403  107.983   92.451   97.882
ZERR     2.00   0.0002   0.0003   0.0004    0.002    0.002    0.002
LATT   1
SFAC  C    H    N    O
UNIT  40   42   6    6
MERG   2
EQIV $1 -x+2, -y+1, -z+2
HTAB N1 O2_$1
EQIV $2 -x+2, -y+2, -z+2
HTAB N2 O2_$2
EQIV $3 x+1, y-1, z
HTAB C4 O3_$3
EQIV $4 x-1, y, z
HTAB C20 O1_$4
FMAP   2
PLAN    5
SIZE     0.08   0.12   0.14
ACTA
BOND   $H
CONF
L.S.  13
TEMP  -173.00
WGHT    0.039800    0.249300
FVAR       0.87657
C1    1    0.734894    0.441619    0.432835    11.00000    0.04881    0.04948 =
         0.03480   -0.00165    0.00336    0.00630
AFIX 137
H1A   2    0.862181    0.417721    0.428910    11.00000   -1.50000
H1B   2    0.714898    0.492656    0.380134    11.00000   -1.50000
H1C   2    0.641881    0.357821    0.412029    11.00000   -1.50000
AFIX   0
C2    1    0.732372    0.467956    0.631331    11.00000    0.02983    0.03088 =
         0.03891    0.00626    0.00149    0.00300
C3    1    0.778673    0.336717    0.615116    11.00000    0.03217    0.02880 =
         0.04690    0.00071    0.00437    0.00225
AFIX  43
H3    2    0.795988    0.280484    0.541117    11.00000   -1.20000
AFIX   0
C4    1    0.799098    0.289215    0.706612    11.00000    0.02686    0.02323 =
         0.06035    0.00636    0.00375    0.00410
AFIX  43
H4    2    0.829036    0.200255    0.696073    11.00000   -1.20000
AFIX   0
C5    1    0.775165    0.373511    0.813672    11.00000    0.02165    0.02528 =
         0.04939    0.01170   -0.00061    0.00097
C6    1    0.728317    0.505830    0.831580    11.00000    0.02007    0.02447 =
         0.04213    0.00926   -0.00145    0.00066
C7    1    0.703922    0.551172    0.737821    11.00000    0.02708    0.02569 =
         0.03834    0.00788   -0.00065    0.00377
AFIX  43
H7    2    0.668157    0.638299    0.747287    11.00000   -1.20000
AFIX   0
C8    1    0.779706    0.480791    1.123533    11.00000    0.03007    0.03626 =
         0.05163    0.02401   -0.00712   -0.00033
AFIX 137
H8A   2    0.663093    0.432117    1.139668    11.00000   -1.50000
H8B   2    0.797808    0.576813    1.171433    11.00000   -1.50000
H8C   2    0.886748    0.438435    1.139558    11.00000   -1.50000
AFIX   0
C9    1    0.766731    0.473202    1.001780    11.00000    0.01988    0.02866 =
         0.04693    0.01586   -0.00352   -0.00174
C10   1    0.723832    0.566765    0.951595    11.00000    0.02120    0.02503 =
         0.03877    0.01313   -0.00211    0.00063
C11   1    0.679103    0.706626    1.011210    11.00000    0.02657    0.02804 =
         0.03121    0.01132   -0.00015    0.00277
AFIX  23
H11A  2    0.674158    0.717910    1.092971    11.00000   -1.20000
H11B  2    0.552645    0.713656    0.980895    11.00000   -1.20000
AFIX   0
C12   1    0.820527    0.821643    0.998292    11.00000    0.02752    0.02266 =
         0.02461    0.00435    0.00040    0.00533
C13   1    0.551462    0.972167    0.843410    11.00000    0.02980    0.02404 =
         0.02662    0.00722    0.00041    0.00305
AFIX  43
H13   2    0.648093    1.046542    0.848818    11.00000   -1.20000
AFIX   0
C14   1    0.370198    0.962850    0.781693    11.00000    0.02972    0.02572 =
         0.02371    0.00486    0.00058    0.00634
C15   1    0.217884    0.861459    0.774986    11.00000    0.03233    0.02502 =
         0.03007    0.00895    0.00079    0.00630
AFIX  43
H15   2    0.230206    0.795932    0.812645    11.00000   -1.20000
AFIX   0
C16   1    0.048392    0.854622    0.714167    11.00000    0.02838    0.02566 =
         0.03360    0.00603    0.00152    0.00262
AFIX  43
H16   2   -0.053463    0.783796    0.709059    11.00000   -1.20000
AFIX   0
C17   1    0.028288    0.951823    0.660764    11.00000    0.02955    0.03035 =
         0.02638    0.00420   -0.00218    0.00942
C18   1    0.178670    1.053993    0.667536    11.00000    0.03625    0.03130 =
         0.03158    0.01356   -0.00187    0.00663
AFIX  43
H18   2    0.165041    1.120907    0.631534    11.00000   -1.20000
AFIX   0
C19   1    0.347481    1.058616    0.726273    11.00000    0.02976    0.03006 =
         0.03163    0.01107   -0.00041    0.00258
AFIX  43
H19   2    0.450144    1.127981    0.729185    11.00000   -1.20000
AFIX   0
C20   1   -0.280119    0.842381    0.574712    11.00000    0.02930    0.04430 =
         0.03670    0.00979   -0.00405    0.00290
AFIX 137
H20A  2   -0.232060    0.759618    0.531678    11.00000   -1.50000
H20B  2   -0.384516    0.857416    0.529098    11.00000   -1.50000
H20C  2   -0.324964    0.831306    0.645107    11.00000   -1.50000
AFIX   0
N1    3    0.793528    0.354901    0.919005    11.00000    0.02626    0.02504 =
         0.05655    0.01766   -0.00206    0.00341
N2    3    0.763809    0.904760    0.943512    11.00000    0.02428    0.02380 =
         0.02902    0.00915   -0.00351    0.00142
N3    3    0.584162    0.883080    0.890498    11.00000    0.02570    0.02671 =
         0.02513    0.00600   -0.00182    0.00436
O1    4    0.714184    0.523807    0.545153    11.00000    0.05428    0.03990 =
         0.03117    0.00442    0.00395    0.01160
O2    4    0.987073    0.843924    1.038976    11.00000    0.02630    0.02493 =
         0.03607    0.01120   -0.00503    0.00242
O3    4   -0.133041    0.956930    0.601247    11.00000    0.03219    0.03544 =
         0.04118    0.01027   -0.01010    0.00522
H1    2    0.854979    0.295397    0.935952    11.00000    0.05218
H2    2    0.846974    0.979870    0.942593    11.00000    0.03678
HKLF 4
REM  SKM018_0m in P-1
REM R1 =  0.0356 for    2579 Fo > 4sig(Fo)  and  0.0457 for all    3121 data
REM    246 parameters refined using      0 restraints
END
WGHT      0.0398      0.2494
REM Highest difference peak  0.187,  deepest hole -0.184,  1-sigma level  0.036
Q1    1   0.7877  0.5623  0.8842  11.00000  0.05    0.19
Q2    1   0.7430  0.7619  1.0001  11.00000  0.05    0.18
Q3    1   0.4925  0.8018  0.8795  11.00000  0.05    0.17
Q4    1  -0.0502  0.9420  0.5357  11.00000  0.05    0.17
Q5    1   0.3205  0.9018  0.7597  11.00000  0.05    0.17
;
