# Supplementary material for: N′-[(E)-4-Meth­oxy­benzyl­idene]-2-(5-meth­oxy-2-methyl-1H-indol-3-yl)acetohydrazide
Source: Acta Crystallogr Sect E Struct Rep Online. 2013 Oct 19;69(Pt 11):o1660–1. doi: 10.1107/S1600536813027050 (PMC3884321; doi:10.1107/S1600536813027050)
Supplement: Supplementary file 2 [file e-69-o1660-Isup2.hkl]

#
# h,k,l, Fc-squared, Fo-squared, sigma(Fo-squared), status flag
#
data_I
_shelx_title ' SKM018_0m in P-1'
_shelx_refln_list_code          4
_shelx_F_calc_maximum      115.85
_exptl_crystal_F_000       372.00
_reflns_d_resolution_high  0.8305

loop_
 _space_group_symop_operation_xyz
 'x, y, z'
 '-x, -y, -z'

_cell_length_a     7.1894
_cell_length_b    10.4055
_cell_length_c    12.4403
_cell_angle_alpha 107.983
_cell_angle_beta   92.451
_cell_angle_gamma  97.882

_shelx_F_squared_multiplier     1.000

loop_
 _refln_index_h
 _refln_index_k
 _refln_index_l
 _refln_F_squared_calc
 _refln_F_squared_meas
 _refln_F_squared_sigma
 _refln_observed_status
   1   0   0        305.36        318.39         8.71 o
   2   0   0      13421.78      11680.48      1176.78 o
   3   0   0         42.43         43.53         1.20 o
   4   0   0       1717.61       1706.33        27.30 o
   5   0   0        283.55        267.92         5.80 o
   6   0   0         34.12         33.94         1.63 o
   7   0   0          1.66          1.59         1.16 o
   8   0   0          0.60         -1.08         1.98 o
  -8   1   0         59.76         65.10         4.29 o
  -7   1   0          7.64          6.67         1.15 o
  -6   1   0          4.15          3.87         1.19 o
  -5   1   0        105.09        112.78         2.41 o
  -4   1   0        420.58        413.39         7.17 o
  -3   1   0         71.63         65.86         1.93 o
  -2   1   0       2824.42       3009.20        49.00 o
  -1   1   0        256.41        247.33         4.16 o
   0   1   0          3.74         -0.23         0.23 o
   1   1   0        129.64        142.89         4.42 o
   2   1   0      12313.31      12579.13       345.10 o
   3   1   0        381.79        363.40         7.50 o
   4   1   0       2043.74       2091.24        33.12 o
   5   1   0        534.16        503.01        10.74 o
   6   1   0        783.03        771.39        10.94 o
   7   1   0          7.07          5.48         1.55 o
   8   1   0         76.86         69.67         3.71 o
  -8   2   0         13.18         14.96         3.90 o
  -7   2   0         16.03         12.59         1.99 o
  -6   2   0          9.93          6.28         1.55 o
  -5   2   0         38.56         42.60         1.69 o
  -4   2   0        512.17        548.96        11.98 o
  -3   2   0         11.25          8.76         0.90 o
  -2   2   0        356.83        373.37         7.77 o
  -1   2   0       2287.75       2290.78        83.81 o
   0   2   0       6859.10       6916.78       188.81 o
   1   2   0       5784.50       5577.93       191.24 o
   2   2   0       2242.94       2279.21        58.04 o
   3   2   0        450.79        436.30         7.36 o
   4   2   0       1268.90       1292.70        20.83 o
   5   2   0        206.82        184.49         3.43 o
   6   2   0        248.78        239.00         7.37 o
   7   2   0        107.44        106.64         5.47 o
   8   2   0        124.51        121.54         4.82 o
  -8   3   0          1.88          1.30         0.98 o
  -7   3   0        132.52        123.38         4.87 o
  -6   3   0          0.33         -0.07         0.83 o
  -5   3   0          4.63          2.65         0.98 o
  -4   3   0       1451.45       1506.17        23.78 o
  -3   3   0        397.16        388.22         5.14 o
  -2   3   0        282.51        258.21         4.63 o
  -1   3   0         32.09         32.85         0.92 o
   0   3   0       1170.75       1280.89        26.14 o
   1   3   0        628.31        669.08        11.12 o
   2   3   0        360.17        323.31         6.76 o
   3   3   0        545.72        505.54         8.51 o
   4   3   0        403.55        378.84         5.65 o
   5   3   0         81.77         80.37         2.11 o
   6   3   0        346.89        341.84         6.78 o
   7   3   0         94.08         85.04         9.50 o
  -8   4   0         25.30         25.96         3.06 o
  -7   4   0          2.43          3.65         1.24 o
  -6   4   0          5.89          6.78         0.97 o
  -5   4   0        443.25        432.25         7.63 o
  -4   4   0        120.74        106.65         3.57 o
  -3   4   0        164.22        170.02         2.64 o
  -2   4   0        105.84        111.82         1.91 o
  -1   4   0         93.85        114.49         1.84 o
   0   4   0          0.01          0.11         0.39 o
   1   4   0        199.36        196.21         3.09 o
   2   4   0        188.31        196.88         4.55 o
   3   4   0         13.22         10.16         1.60 o
   4   4   0          0.00          0.83         0.91 o
   5   4   0        126.11        126.53         3.06 o
   6   4   0         22.86         21.96         1.78 o
   7   4   0         54.76         52.63         2.50 o
  -8   5   0         32.52         35.66         1.95 o
  -7   5   0         32.52         37.11         1.86 o
  -6   5   0         10.25         11.52         1.47 o
  -5   5   0         13.41          7.84         1.31 o
  -4   5   0        231.80        225.38         3.33 o
  -3   5   0        148.95        162.04         3.92 o
  -2   5   0       1230.91       1345.70        21.43 o
  -1   5   0        819.39        896.34        12.58 o
   0   5   0        672.37        679.84        11.53 o
   1   5   0        150.75        157.52         2.79 o
   2   5   0        120.07        109.39         2.98 o
   3   5   0          5.96          5.76         0.90 o
   4   5   0         31.22         31.10         1.52 o
   5   5   0          0.29          2.40         1.01 o
   6   5   0         68.92         63.79         2.12 o
   7   5   0          0.65         -1.56         1.56 o
  -8   6   0         31.60         29.28         1.69 o
  -7   6   0          0.06          0.89         1.35 o
  -6   6   0          1.36          0.90         1.20 o
  -5   6   0         10.29          8.96         1.30 o
  -4   6   0          0.03          0.75         0.80 o
  -3   6   0          0.47          0.35         0.87 o
  -2   6   0        305.00        299.77         6.53 o
  -1   6   0         78.39         68.69         2.12 o
   0   6   0        562.15        538.67        12.96 o
   1   6   0         76.01         73.10         1.76 o
   2   6   0        571.52        559.77         7.87 o
   3   6   0          2.08          2.62         0.85 o
   4   6   0        402.86        388.35         5.86 o
   5   6   0         53.86         54.54         2.61 o
   6   6   0          1.97          1.73         3.58 o
  -7   7   0        219.34        248.52         4.54 o
  -6   7   0        104.27        102.78         3.63 o
  -5   7   0        166.84        167.40         2.87 o
  -4   7   0         24.03         21.99         1.31 o
  -3   7   0        135.14        119.17         2.52 o
  -2   7   0        258.34        264.29         6.03 o
  -1   7   0          3.35          3.65         1.04 o
   0   7   0          8.80          4.83         0.94 o
   1   7   0          2.43          2.46         0.75 o
   2   7   0         40.33         36.64         1.56 o
   3   7   0         37.45         31.98         1.67 o
   4   7   0          3.10          4.80         0.95 o
   5   7   0         10.17         11.02         1.47 o
   6   7   0        109.55        115.29         5.34 o
  -7   8   0          3.58          1.95         1.63 o
  -6   8   0        217.16        227.73         3.77 o
  -5   8   0         24.87         22.59         1.60 o
  -4   8   0          0.11          0.36         0.94 o
  -3   8   0         64.07         54.63         1.72 o
  -2   8   0         59.60         55.40         2.10 o
  -1   8   0         15.86         12.70         1.96 o
   0   8   0         27.83         26.69         1.53 o
   1   8   0         93.35         91.10         2.21 o
   2   8   0          1.45          2.12         0.92 o
   3   8   0          0.29          0.44         0.86 o
   4   8   0         86.12         80.06         2.53 o
   5   8   0         13.83         11.84         2.47 o
  -6   9   0        487.88        534.72         9.66 o
  -5   9   0         65.88         66.42         2.46 o
  -4   9   0         11.88         15.00         1.47 o
  -3   9   0         64.30         58.13         2.38 o
  -2   9   0         24.59         28.59         1.60 o
  -1   9   0        435.76        434.68         7.69 o
   0   9   0        136.58        144.52         3.50 o
   1   9   0         15.75         16.30         1.99 o
   2   9   0          2.27          0.98         2.47 o
   3   9   0        124.79        130.52         5.47 o
   4   9   0          0.10          0.39         2.21 o
  -5  10   0         10.81         14.71         1.96 o
  -4  10   0         86.19         92.66         3.21 o
  -3  10   0         16.86         18.26         1.65 o
  -2  10   0          0.00         -0.14         1.08 o
  -1  10   0         42.37         48.86         2.07 o
   0  10   0        217.58        222.84         4.60 o
   1  10   0         55.14         67.27         5.78 o
   2  10   0          1.83          3.85         1.89 o
   3  10   0          7.99          4.03         2.34 o
  -4  11   0         13.84          8.30         3.45 o
  -3  11   0          4.00          7.08         1.78 o
  -2  11   0        115.78        125.70         3.15 o
  -1  11   0         23.18         28.59         2.30 o
   0  11   0          6.33          2.97         1.52 o
   1  11   0          2.94          0.27         1.81 o
   2  11   0         28.00         24.73         1.82 o
   1 -12   1         56.71         54.53         4.16 o
   2 -12   1          0.64         12.75         3.64 o
  -2 -11   1          6.79          7.16         2.21 o
  -1 -11   1         91.88         99.16         7.42 o
   0 -11   1         79.61         89.24         3.17 o
   1 -11   1         87.69         87.50         2.75 o
   2 -11   1         33.56         37.00         2.12 o
   3 -11   1          2.15          2.82         1.39 o
   4 -11   1         23.22         21.45         2.30 o
  -3 -10   1         24.44         25.64         3.51 o
  -2 -10   1         11.90          9.16         1.91 o
  -1 -10   1         25.06         32.31         2.61 o
   0 -10   1        329.50        343.80         6.41 o
   1 -10   1          3.66          3.87         1.20 o
   2 -10   1        122.56        114.77         2.72 o
   3 -10   1         58.19         60.49         1.94 o
   4 -10   1          2.74          4.34         1.06 o
   5 -10   1         28.34         30.02         2.04 o
  -4  -9   1         23.06         26.68         3.64 o
  -3  -9   1         64.39         66.36         2.36 o
  -2  -9   1          1.43          2.40         1.51 o
  -1  -9   1        261.39        267.30         4.39 o
   0  -9   1        114.40        121.67         3.22 o
   1  -9   1        548.60        556.58        11.60 o
   2  -9   1          9.82          7.28         1.12 o
   3  -9   1         47.90         49.38         1.74 o
   4  -9   1         26.94         26.48         2.01 o
   5  -9   1          0.33          0.18         1.49 o
   6  -9   1         68.20         72.00         2.17 o
  -5  -8   1          7.38          6.78         1.37 o
  -4  -8   1          0.07          1.00         0.93 o
  -3  -8   1          4.23          6.51         1.30 o
  -2  -8   1          3.54          4.24         1.09 o
  -1  -8   1          8.42         11.69         1.36 o
   0  -8   1        175.87        167.95         2.79 o
   1  -8   1          1.16          1.58         0.96 o
   2  -8   1         72.77         80.60         2.38 o
   3  -8   1         43.55         44.87         1.76 o
   4  -8   1         12.02         10.50         1.33 o
   5  -8   1         70.47         73.90         1.94 o
   6  -8   1         19.28         17.43         3.02 o
   7  -8   1         29.74         30.87         1.89 o
  -6  -7   1          6.40          6.45         1.71 o
  -5  -7   1        115.69        111.16         3.32 o
  -4  -7   1         23.16         18.83         1.66 o
  -3  -7   1        156.08        142.04         3.41 o
  -2  -7   1         10.50          8.69         1.05 o
  -1  -7   1         18.82         14.42         1.48 o
   0  -7   1        184.88        173.86         3.05 o
   1  -7   1         12.71         12.33         1.70 o
   2  -7   1        408.04        429.82         7.36 o
   3  -7   1         97.17         89.63         2.14 o
   4  -7   1          0.95          1.34         0.83 o
   5  -7   1          0.88          1.61         1.01 o
   6  -7   1        115.34        120.56         2.22 o
   7  -7   1        121.78        125.02         3.17 o
  -6  -6   1         20.27         25.54         1.68 o
  -5  -6   1         17.13         18.97         1.99 o
  -4  -6   1         27.81         25.36         1.53 o
  -3  -6   1         72.08         81.21         2.08 o
  -2  -6   1        330.99        336.96         5.08 o
  -1  -6   1       1007.94        984.20        13.35 o
   0  -6   1         26.17         25.35         1.36 o
   1  -6   1         63.35         73.26         2.15 o
   2  -6   1        854.10        918.12        14.65 o
   3  -6   1          3.95          3.08         0.68 o
   4  -6   1         32.24         31.98         1.38 o
   5  -6   1        159.05        155.59         3.04 o
   6  -6   1        249.26        255.09         3.92 o
   7  -6   1          7.93          8.97         1.50 o
   8  -6   1          0.32         -0.13         0.78 o
  -7  -5   1         48.40         60.39         3.38 o
  -6  -5   1         60.94         60.21         2.12 o
  -5  -5   1         49.23         45.97         1.77 o
  -4  -5   1          0.49          0.58         0.89 o
  -3  -5   1         96.27         84.80         2.00 o
  -2  -5   1        187.53        213.66         3.62 o
  -1  -5   1          2.89          1.25         0.88 o
   0  -5   1         73.99         67.70         1.41 o
   1  -5   1        157.37        175.79         2.46 o
   2  -5   1        147.00        148.78         2.66 o
   3  -5   1        320.13        339.20         4.62 o
   4  -5   1        112.79        117.86         1.97 o
   5  -5   1         82.06         73.74         2.02 o
   6  -5   1          0.01          1.76         0.99 o
   7  -5   1          0.59          0.71         0.90 o
   8  -5   1         31.47         32.51         2.73 o
  -7  -4   1         26.71         30.91         2.80 o
  -6  -4   1        114.25        110.22         2.58 o
  -5  -4   1         75.74         75.06         2.37 o
  -4  -4   1         19.47         21.64         1.51 o
  -3  -4   1         50.84         55.57         3.25 o
  -2  -4   1       2311.31       2487.33        47.33 o
  -1  -4   1        119.22        116.54         2.06 o
   0  -4   1       1868.34       1914.90        35.61 o
   1  -4   1        113.87        132.06         2.04 o
   2  -4   1         54.45         55.57         1.29 o
   3  -4   1         56.09         46.68         1.27 o
   4  -4   1        230.21        230.53         3.56 o
   5  -4   1          5.44          4.58         0.92 o
   6  -4   1         54.02         53.03         2.04 o
   7  -4   1          5.78          6.59         1.43 o
   8  -4   1         21.50         22.54         2.80 o
  -8  -3   1        293.91        277.96         8.07 o
  -7  -3   1        125.59        133.25         3.89 o
  -6  -3   1         37.27         41.32         2.23 o
  -5  -3   1        469.67        471.28         7.00 o
  -4  -3   1        357.81        367.09         6.63 o
  -3  -3   1        186.39        181.47         3.53 o
  -2  -3   1        627.46        652.09        10.63 o
  -1  -3   1        274.95        278.99         5.84 o
   0  -3   1        488.33        433.48         8.37 o
   1  -3   1       1687.30       1781.20        29.19 o
   2  -3   1       2906.22       3146.64        62.43 o
   3  -3   1        305.00        293.92         3.67 o
   4  -3   1        516.19        521.22         7.58 o
   5  -3   1        103.30        103.94         2.15 o
   6  -3   1        305.31        290.50         5.33 o
   7  -3   1          5.12          1.89         1.36 o
   8  -3   1         88.43         82.53         2.60 o
  -8  -2   1         80.59         59.61         3.51 o
  -7  -2   1        255.95        257.37        12.37 o
  -6  -2   1       2075.08       2092.68        28.55 o
  -5  -2   1        352.73        346.49         5.39 o
  -4  -2   1       1414.38       1464.29        23.49 o
  -3  -2   1        873.38        848.42        13.73 o
  -2  -2   1        818.27        833.29        28.30 o
  -1  -2   1         17.20         18.61         1.17 o
   0  -2   1        906.55        958.20        19.08 o
   1  -2   1          0.65          0.33         0.28 o
   2  -2   1         21.37         15.42         0.83 o
   3  -2   1        175.14        149.93         2.70 o
   4  -2   1         23.56         25.46         1.47 o
   5  -2   1        399.20        401.23         5.93 o
   6  -2   1         93.99         94.53         2.65 o
   7  -2   1         49.79         48.49         2.02 o
   8  -2   1         30.77         36.10         3.51 o
  -8  -1   1         18.16          5.61         4.16 o
  -7  -1   1          2.04          2.98         1.48 o
  -6  -1   1        292.67        296.69         4.33 o
  -5  -1   1        121.52        123.07         3.57 o
  -4  -1   1         98.74         90.00         2.71 o
  -3  -1   1       1724.39       1731.00        40.86 o
  -2  -1   1       1358.91       1538.28        42.56 o
  -1  -1   1       7626.03       8042.89       220.44 o
   0  -1   1         43.04         36.05         1.17 o
   1  -1   1       1502.28       1640.01        32.51 o
   2  -1   1        126.81        147.92         4.03 o
   3  -1   1        116.39        109.74         2.30 o
   4  -1   1        381.91        373.79         5.57 o
   5  -1   1          1.26          3.50         0.90 o
   6  -1   1         17.93         18.36         1.62 o
   7  -1   1        234.80        225.63         3.96 o
   8  -1   1         13.92         17.31         2.24 o
  -8   0   1          1.44         -1.77         2.39 o
  -7   0   1        121.63        118.43         2.54 o
  -6   0   1        284.44        283.06         4.98 o
  -5   0   1        929.28        917.56        19.73 o
  -4   0   1          6.15          8.55         1.30 o
  -3   0   1        825.50        760.80        19.07 o
  -2   0   1          9.12          7.62         0.41 o
  -1   0   1        689.71        700.86        12.12 o
   0   0   1       1441.83       1416.22        40.74 o
   1   0   1       1887.93       1988.15       134.30 o
   2   0   1         19.12         18.58         0.62 o
   3   0   1        387.03        395.01         5.79 o
   4   0   1        453.16        516.22        10.53 o
   5   0   1         81.49         79.89         1.90 o
   6   0   1        213.35        204.28         3.37 o
   7   0   1          1.45          0.77         1.48 o
   8   0   1         10.92         12.42         5.21 o
  -8   1   1          1.10         21.34         5.47 o
  -7   1   1          0.94          1.03         1.01 o
  -6   1   1         18.83         21.12         1.64 o
  -5   1   1        101.15        102.27         2.57 o
  -4   1   1         31.92         33.45         1.72 o
  -3   1   1        404.53        393.08         6.81 o
  -2   1   1         23.81         14.77         0.59 o
  -1   1   1       2085.21       2137.05        34.86 o
   0   1   1         64.75         64.33         2.00 o
   1   1   1        135.43        148.09         3.37 o
   2   1   1         12.54         10.13         2.02 o
   3   1   1        503.71        501.25        14.91 o
   4   1   1        353.81        372.17         6.53 o
   5   1   1         60.02         57.24         1.89 o
   6   1   1         76.44         72.35         2.53 o
   7   1   1          4.23          5.83         2.28 o
   8   1   1          0.99          1.95         1.89 o
  -8   2   1         35.78         33.52         2.06 o
  -7   2   1          0.88          1.63         1.62 o
  -6   2   1         57.21         50.65         1.99 o
  -5   2   1         93.93         99.04         2.21 o
  -4   2   1         59.76         63.46         2.68 o
  -3   2   1         36.45         28.02         1.10 o
  -2   2   1         42.41         29.54         0.87 o
  -1   2   1       1137.11       1220.85        24.94 o
   0   2   1       3410.10       3542.22        91.69 o
   1   2   1        322.06        302.37         5.16 o
   2   2   1          1.74          0.12         0.71 o
   3   2   1          0.62          0.30         0.73 o
   4   2   1          7.92         15.44         1.82 o
   5   2   1        413.80        432.17         7.53 o
   6   2   1          6.06          5.90         1.49 o
   7   2   1          0.51          0.81         1.42 o
   8   2   1          1.79         -0.26         1.95 o
  -8   3   1         62.40         61.25         5.99 o
  -7   3   1         24.95         24.61         2.40 o
  -6   3   1         99.08         90.96         2.28 o
  -5   3   1         13.88         12.29         1.51 o
  -4   3   1        461.43        437.14         7.69 o
  -3   3   1         23.52         24.81         1.10 o
  -2   3   1         68.95         79.30         1.80 o
  -1   3   1        734.47        753.33        22.12 o
   0   3   1       1752.07       1944.57        31.84 o
   1   3   1        669.68        640.79         9.13 o
   2   3   1        689.33        720.32        20.95 o
   3   3   1         74.14         77.49         2.73 o
   4   3   1         67.99         67.33         1.85 o
   5   3   1        964.68        992.18        13.50 o
   6   3   1         26.51         27.61         2.84 o
   7   3   1          1.63          1.59         1.22 o
  -8   4   1         72.38         71.31         2.60 o
  -7   4   1         23.16         25.66         1.74 o
  -6   4   1         16.27         13.46         1.60 o
  -5   4   1         10.91         11.03         1.42 o
  -4   4   1        130.99        126.01         2.53 o
  -3   4   1         20.83         24.66         1.63 o
  -2   4   1       1292.37       1330.26        18.37 o
  -1   4   1         82.77         91.71         1.82 o
   0   4   1          0.63          1.36         0.52 o
   1   4   1        105.20        100.91         1.92 o
   2   4   1        233.24        236.11         5.29 o
   3   4   1         11.25         14.31         1.21 o
   4   4   1         32.78         36.85         1.58 o
   5   4   1        233.95        236.23         3.98 o
   6   4   1         21.88         28.94         2.16 o
   7   4   1         66.25         72.43         2.69 o
  -8   5   1         66.52         70.00         2.60 o
  -7   5   1          0.33          4.32         2.06 o
  -6   5   1          3.31          1.75         1.07 o
  -5   5   1         43.34         41.96         1.71 o
  -4   5   1          0.77          0.12         0.76 o
  -3   5   1         86.78         85.35         2.30 o
  -2   5   1          2.13          1.03         0.77 o
  -1   5   1          8.02          9.75         1.27 o
   0   5   1        282.48        276.35         3.94 o
   1   5   1         77.18         70.24         2.57 o
   2   5   1         72.15         63.30         2.14 o
   3   5   1         16.75         16.26         1.25 o
   4   5   1         61.03         63.15         1.89 o
   5   5   1         16.42         16.64         1.82 o
   6   5   1         80.97         86.11         3.07 o
   7   5   1          6.15         10.28         2.86 o
  -7   6   1          5.22          6.41         2.23 o
  -6   6   1          0.84          0.17         0.90 o
  -5   6   1        121.68        121.93         2.40 o
  -4   6   1         36.20         32.90         1.48 o
  -3   6   1         88.34         93.28         2.50 o
  -2   6   1         86.61         91.98         2.90 o
  -1   6   1          6.63          7.15         0.93 o
   0   6   1        162.23        160.72         3.50 o
   1   6   1        184.41        188.08         3.17 o
   2   6   1         14.34         19.47         2.04 o
   3   6   1          0.71          0.01         0.78 o
   4   6   1         36.19         30.78         2.39 o
   5   6   1         47.40         56.80         3.97 o
   6   6   1         21.02         24.14         2.35 o
  -7   7   1        166.23        177.46         4.36 o
  -6   7   1         19.13         19.48         1.46 o
  -5   7   1         21.01         20.42         1.70 o
  -4   7   1         14.15         16.50         1.25 o
  -3   7   1        119.52        112.65         2.55 o
  -2   7   1         10.24          9.72         1.40 o
  -1   7   1         81.53         77.27         2.40 o
   0   7   1          7.67          8.76         1.19 o
   1   7   1         84.16         79.80         1.96 o
   2   7   1        129.99        124.57         2.58 o
   3   7   1          0.02          0.42         0.99 o
   4   7   1         13.42         10.59         1.97 o
   5   7   1         34.88         40.94         2.94 o
  -7   8   1         40.61         40.14         5.73 o
  -6   8   1          8.37          6.04         1.79 o
  -5   8   1         32.13         25.70         1.99 o
  -4   8   1          6.32          6.03         1.08 o
  -3   8   1          6.53          5.16         1.79 o
  -2   8   1         97.32        101.09         2.49 o
  -1   8   1         36.42         36.73         3.12 o
   0   8   1          0.47          0.91         1.20 o
   1   8   1         25.51         24.60         1.95 o
   2   8   1          0.13          1.62         0.92 o
   3   8   1         22.25         22.75         2.35 o
   4   8   1          9.83         14.06         2.99 o
   5   8   1          9.08          8.07         2.47 o
  -6   9   1          1.55          3.38         1.82 o
  -5   9   1          7.49         10.97         1.72 o
  -4   9   1          9.12          8.56         1.39 o
  -3   9   1        123.19        120.23         2.48 o
  -2   9   1         77.38         76.77         2.07 o
  -1   9   1        131.16        128.21         3.17 o
   0   9   1         76.25         85.75         3.22 o
   1   9   1         73.72         74.21         3.51 o
   2   9   1         16.14         17.68         2.44 o
   3   9   1        213.45        218.25         5.88 o
   4   9   1         18.77         13.67         3.51 o
  -5  10   1          0.76          1.17         2.28 o
  -4  10   1          0.67         -0.93         1.85 o
  -3  10   1          0.11          0.76         1.13 o
  -2  10   1         67.50         66.56         2.37 o
  -1  10   1         82.20         79.94         2.57 o
   0  10   1          7.20         10.83         1.89 o
   1  10   1         56.56         62.12         2.99 o
   2  10   1          5.62          6.01         1.87 o
  -4  11   1          1.68          0.26         2.34 o
  -3  11   1          7.83          3.73         2.19 o
  -2  11   1         58.13         68.17         2.52 o
  -1  11   1        180.26        175.22         3.88 o
   0  11   1          8.72          7.93         2.47 o
   1  11   1          1.61          1.45         1.24 o
   0 -12   2         78.54         71.18         4.42 o
   1 -12   2          2.11         -1.63         1.75 o
   2 -12   2          4.76          3.65         1.66 o
  -2 -11   2         15.47         20.56         3.51 o
  -1 -11   2          4.99          3.81         1.84 o
   0 -11   2        260.05        266.21         6.26 o
   1 -11   2          3.89          2.25         1.36 o
   2 -11   2         56.82         66.91         2.44 o
   3 -11   2          0.11         -0.11         1.31 o
   4 -11   2         56.97         72.67         5.84 o
   5 -11   2         20.96          7.68         2.86 o
  -3 -10   2          2.67          1.30         2.34 o
  -2 -10   2          0.02         -0.33         1.02 o
  -1 -10   2         29.03         32.96         2.78 o
   0 -10   2         93.05         88.86         3.27 o
   1 -10   2        120.68        117.31         3.10 o
   2 -10   2          0.09          0.77         1.05 o
   3 -10   2         48.10         44.86         1.76 o
   4 -10   2          7.33          6.42         1.01 o
   5 -10   2          0.00         -0.91         1.18 o
   6 -10   2         43.68         43.21         3.90 o
  -4  -9   2         30.60         30.42         5.21 o
  -3  -9   2         32.48         34.26         1.79 o
  -2  -9   2         17.37         18.59         1.64 o
  -1  -9   2         16.28         17.98         2.39 o
   0  -9   2          0.26         -0.14         0.97 o
   1  -9   2        246.87        243.60         8.33 o
   2  -9   2          1.37         -0.82         1.19 o
   3  -9   2          1.17          0.97         1.03 o
   4  -9   2         39.64         38.45         1.89 o
   5  -9   2         13.59         11.24         1.35 o
   6  -9   2          1.44          0.27         0.90 o
  -5  -8   2          2.54          2.48         1.13 o
  -4  -8   2        199.57        176.53         4.60 o
  -3  -8   2          7.63          9.51         1.34 o
  -2  -8   2          9.15         10.20         2.62 o
  -1  -8   2        332.79        334.44         6.07 o
   0  -8   2        178.73        175.73         2.89 o
   1  -8   2         10.56         10.11         1.48 o
   2  -8   2         89.66         81.06         2.35 o
   3  -8   2         14.07         15.54         1.44 o
   4  -8   2         13.80         13.18         2.01 o
   5  -8   2          0.40          1.11         1.24 o
   6  -8   2        182.41        190.00         3.02 o
   7  -8   2          6.25          9.54         2.63 o
  -6  -7   2          0.41          0.31         1.50 o
  -5  -7   2         14.34         17.31         1.56 o
  -4  -7   2          0.01          0.94         0.90 o
  -3  -7   2         27.96         22.17         1.55 o
  -2  -7   2         50.48         50.28         1.67 o
  -1  -7   2        135.76        130.63         2.54 o
   0  -7   2          0.82          2.39         0.74 o
   1  -7   2          9.62         10.67         1.41 o
   2  -7   2          0.01          0.64         0.71 o
   3  -7   2         53.34         53.34         1.48 o
   4  -7   2         30.41         26.64         1.42 o
   5  -7   2         86.72         87.18         2.27 o
   6  -7   2         72.71         72.28         1.97 o
   7  -7   2         46.02         44.16         1.73 o
  -6  -6   2        108.99        119.86         2.74 o
  -5  -6   2         16.19         17.91         1.53 o
  -4  -6   2          6.82          6.92         1.63 o
  -3  -6   2        261.64        239.60         4.47 o
  -2  -6   2         48.23         48.43         1.56 o
  -1  -6   2         54.87         50.33         1.53 o
   0  -6   2         71.88         80.18         2.03 o
   1  -6   2         14.44         13.67         1.39 o
   2  -6   2        126.69        137.05         2.57 o
   3  -6   2         10.64          9.83         0.94 o
   4  -6   2         23.47         25.49         1.20 o
   5  -6   2          0.03          0.48         0.96 o
   6  -6   2        233.21        236.56         3.68 o
   7  -6   2         38.47         38.62         1.73 o
   8  -6   2          5.15          5.34         1.30 o
  -7  -5   2         26.89         29.02         2.86 o
  -6  -5   2         63.93         73.64         2.15 o
  -5  -5   2        157.72        158.35         3.50 o
  -4  -5   2         23.34         24.33         1.59 o
  -3  -5   2        250.65        250.77         4.56 o
  -2  -5   2          9.75         11.28         0.93 o
  -1  -5   2        475.64        453.16         6.60 o
   0  -5   2         43.40         45.00         1.32 o
   1  -5   2        117.06        109.39         1.75 o
   2  -5   2        183.25        221.63         4.08 o
   3  -5   2         65.59         63.89         1.49 o
   4  -5   2        103.77        104.16         1.86 o
   5  -5   2          2.09          2.72         0.81 o
   6  -5   2          3.78          3.43         1.01 o
   7  -5   2         66.01         65.84         2.19 o
   8  -5   2          1.05          0.46         1.95 o
  -7  -4   2          0.40          1.23         1.53 o
  -6  -4   2         60.48         64.47         2.06 o
  -5  -4   2          0.27          0.24         1.02 o
  -4  -4   2         95.22         98.78         2.20 o
  -3  -4   2         10.62          7.95         1.07 o
  -2  -4   2         85.69         73.70         2.30 o
  -1  -4   2       1014.85       1059.57        17.03 o
   0  -4   2         58.67         48.02         1.52 o
   1  -4   2        200.01        210.65         4.56 o
   2  -4   2        218.72        207.83         2.73 o
   3  -4   2         60.39         64.40         1.62 o
   4  -4   2          0.25          0.19         0.69 o
   5  -4   2          0.98          2.00         0.80 o
   6  -4   2          1.49          0.42         1.01 o
   7  -4   2        209.85        190.45        10.50 o
   8  -4   2         85.47         80.79         3.19 o
  -8  -3   2         74.06         81.33         3.64 o
  -7  -3   2         86.30         74.34         5.27 o
  -6  -3   2         32.53         32.50         2.29 o
  -5  -3   2         72.31         69.85         1.97 o
  -4  -3   2        100.80         91.05         2.31 o
  -3  -3   2        311.52        322.50         4.93 o
  -2  -3   2         27.14         33.16         1.26 o
  -1  -3   2          3.27          7.33         0.59 o
   0  -3   2        518.06        448.31        45.80 o
   1  -3   2       1998.38       2115.16        60.91 o
   2  -3   2         68.44         52.23         1.68 o
   3  -3   2         69.81         66.86         1.35 o
   4  -3   2         29.75         23.57         1.30 o
   5  -3   2         35.70         36.61         1.40 o
   6  -3   2         60.71         57.99         2.62 o
   7  -3   2        156.34        142.18         7.62 o
   8  -3   2          0.11         -0.20         2.34 o
  -8  -2   2          1.10          2.08         2.21 o
  -7  -2   2          3.19          2.19         2.80 o
  -6  -2   2        380.41        395.37         9.06 o
  -5  -2   2         52.00         56.10         1.91 o
  -4  -2   2         45.28         48.18         4.95 o
  -3  -2   2        753.94        851.26        22.44 o
  -2  -2   2       2446.37       2429.65        47.70 o
  -1  -2   2        914.78        939.64        18.72 o
   0  -2   2         23.30         27.72         1.30 o
   1  -2   2         61.47         54.79         2.08 o
   2  -2   2          6.49          6.39         0.78 o
   3  -2   2       1033.58       1113.39        13.83 o
   4  -2   2         22.17         21.58         1.15 o
   5  -2   2         75.92         71.69         1.82 o
   6  -2   2         76.68         69.26         3.49 o
   7  -2   2        118.02        106.29         3.34 o
   8  -2   2          0.34         -0.74         1.06 o
  -8  -1   2         11.52         10.28         2.73 o
  -7  -1   2         25.52         24.01         1.82 o
  -6  -1   2         10.21         15.13         1.73 o
  -5  -1   2         55.58         59.71         2.52 o
  -4  -1   2        106.15         98.13         3.45 o
  -3  -1   2         76.10         69.79         6.57 o
  -2  -1   2        163.54        156.40         3.40 o
  -1  -1   2        958.46        978.32        16.02 o
   0  -1   2       1636.72       1599.67        64.81 o
   1  -1   2        586.93        613.43        17.05 o
   2  -1   2        419.52        431.29         8.87 o
   3  -1   2       1136.64       1251.83        17.58 o
   4  -1   2         33.78         37.35         1.85 o
   5  -1   2          0.25         -0.66         0.89 o
   6  -1   2         21.56         20.11         2.04 o
   7  -1   2          8.98          4.94         1.17 o
   8  -1   2          4.35          5.21         2.47 o
  -8   0   2         29.30         23.56         2.60 o
  -7   0   2        144.59        147.06         3.49 o
  -6   0   2          2.96          1.67         1.03 o
  -5   0   2         43.19         39.90         5.79 o
  -4   0   2         23.41         22.62         1.61 o
  -3   0   2        144.11        141.58         2.70 o
  -2   0   2       1119.88       1113.07        24.15 o
  -1   0   2         43.15         47.00         0.98 o
   0   0   2        332.58        302.25         6.26 o
   1   0   2        138.67        153.87         5.08 o
   2   0   2         91.26         86.08         2.12 o
   3   0   2        135.74        142.41         2.55 o
   4   0   2        571.00        592.12         8.48 o
   5   0   2        183.50        167.50         3.14 o
   6   0   2         28.50         27.93         2.26 o
   7   0   2         34.70         30.68         2.39 o
   8   0   2          1.40          0.72         1.56 o
  -8   1   2          0.30          1.82         1.17 o
  -7   1   2        276.77        266.82         6.72 o
  -6   1   2        280.34        272.22         4.43 o
  -5   1   2         73.43         71.20         2.85 o
  -4   1   2         26.95         28.54         1.34 o
  -3   1   2          2.01          3.55         0.63 o
  -2   1   2        199.67        210.93         3.76 o
  -1   1   2       6145.93       6144.04       147.59 o
   0   1   2        987.99       1023.21        16.79 o
   1   1   2        292.54        275.61         4.68 o
   2   1   2        318.52        325.92         6.81 o
   3   1   2         37.49         43.22         1.08 o
   4   1   2        117.67        116.91         2.42 o
   5   1   2        367.44        384.10         6.75 o
   6   1   2         37.76         35.22         2.22 o
   7   1   2          0.18         -0.03         1.82 o
   8   1   2          2.17         -1.37         1.37 o
  -8   2   2         90.02         99.68         3.51 o
  -7   2   2         56.63         54.70         2.12 o
  -6   2   2          9.22          8.81         1.40 o
  -5   2   2         43.97         46.26         1.66 o
  -4   2   2         96.61         89.81         2.38 o
  -3   2   2         39.35         40.17         1.38 o
  -2   2   2         45.32         43.31         1.15 o
  -1   2   2       4735.32       5019.13       106.52 o
   0   2   2        479.92        491.70         8.26 o
   1   2   2          0.18          0.89         0.61 o
   2   2   2         37.67         32.86         1.40 o
   3   2   2         24.60         25.90         1.41 o
   4   2   2        245.15        230.86         3.81 o
   5   2   2        540.85        542.00         9.18 o
   6   2   2        173.14        173.27         5.20 o
   7   2   2          2.72          1.75         1.37 o
  -8   3   2          2.96          1.95         1.04 o
  -7   3   2         10.12         13.08         4.07 o
  -6   3   2         46.32         50.74         2.34 o
  -5   3   2          7.01          6.30         1.05 o
  -4   3   2         20.30         21.70         2.54 o
  -3   3   2        181.97        160.70         2.89 o
  -2   3   2        176.78        177.71         2.69 o
  -1   3   2        823.50        867.58        25.51 o
   0   3   2        960.19       1002.60        16.64 o
   1   3   2        131.61        140.34         2.37 o
   2   3   2         14.58         20.76         0.98 o
   3   3   2          8.41          5.03         0.92 o
   4   3   2         28.90         36.02         1.61 o
   5   3   2        491.75        471.61         7.96 o
   6   3   2          2.83          4.81         1.43 o
   7   3   2          0.00          1.45         1.42 o
  -8   4   2          0.31          1.56         0.91 o
  -7   4   2          3.39          3.16         0.94 o
  -6   4   2         60.48         62.92         2.93 o
  -5   4   2        102.28         94.45         2.24 o
  -4   4   2         28.84         36.20         1.58 o
  -3   4   2          4.05          4.16         0.83 o
  -2   4   2        132.86        139.53         2.26 o
  -1   4   2         81.22         83.26         1.80 o
   0   4   2        132.41        119.64         2.25 o
   1   4   2        670.19        685.86         9.94 o
   2   4   2         26.26         26.42         1.31 o
   3   4   2         15.74         18.15         1.71 o
   4   4   2        135.06        124.45         2.56 o
   5   4   2         53.89         50.87         1.90 o
   6   4   2         14.80         13.46         2.02 o
   7   4   2          2.12          1.64         1.41 o
  -8   5   2         13.30          9.50         1.43 o
  -7   5   2          8.88         10.10         2.60 o
  -6   5   2          2.02          3.25         0.94 o
  -5   5   2         14.10         12.33         1.50 o
  -4   5   2        100.59         99.25         2.06 o
  -3   5   2        153.62        146.02         2.80 o
  -2   5   2         84.92         82.05         1.74 o
  -1   5   2         28.69         33.62         1.45 o
   0   5   2        245.50        249.92         4.12 o
   1   5   2        241.46        251.38         4.64 o
   2   5   2         92.89         94.09         2.16 o
   3   5   2          3.23          3.75         0.94 o
   4   5   2         36.43         29.48         1.66 o
   5   5   2          4.33          4.36         1.41 o
   6   5   2         15.61         14.84         2.25 o
  -7   6   2          4.10          7.04         3.25 o
  -6   6   2          0.00          0.79         1.03 o
  -5   6   2         14.56         12.95         2.14 o
  -4   6   2          0.01         -0.76         0.81 o
  -3   6   2         32.64         30.21         2.05 o
  -2   6   2          7.05          6.94         0.92 o
  -1   6   2         71.62         67.30         2.12 o
   0   6   2        373.09        349.95         6.73 o
   1   6   2        731.68        721.33        11.55 o
   2   6   2         62.85         64.80         2.73 o
   3   6   2        140.77        123.50         3.09 o
   4   6   2          8.29          7.52         1.22 o
   5   6   2        139.48        139.37         5.73 o
   6   6   2         24.56         30.26         2.53 o
  -7   7   2        130.59        141.60         3.44 o
  -6   7   2          0.04         -0.20         1.05 o
  -5   7   2        109.19        109.29         2.66 o
  -4   7   2          0.12         -1.32         1.32 o
  -3   7   2        734.17        746.72        10.81 o
  -2   7   2         53.31         59.76         1.92 o
  -1   7   2         16.10         15.11         1.83 o
   0   7   2         25.40         21.84         2.02 o
   1   7   2         61.14         65.07         2.30 o
   2   7   2         68.62         68.80         2.27 o
   3   7   2          6.69          4.64         1.42 o
   4   7   2         46.64         47.83         3.38 o
   5   7   2          0.40          0.65         2.08 o
  -6   8   2         30.07         34.91         6.38 o
  -5   8   2          2.60          1.37         2.44 o
  -4   8   2          3.60          3.20         1.04 o
  -3   8   2         79.40         82.82         2.41 o
  -2   8   2         10.44          6.90         1.38 o
  -1   8   2        305.80        293.84         8.46 o
   0   8   2         28.15         35.03         2.43 o
   1   8   2         84.27         86.02         3.17 o
   2   8   2          0.04         -0.93         1.32 o
   3   8   2         30.12         30.76         2.66 o
   4   8   2          2.30          2.34         2.08 o
  -6   9   2          4.27          2.86         1.95 o
  -5   9   2         13.18         15.89         4.29 o
  -4   9   2         25.76         28.43         2.74 o
  -3   9   2         33.54         30.42         1.72 o
  -2   9   2         73.97         74.54         3.72 o
  -1   9   2         23.48         28.07         1.76 o
   0   9   2         40.20         45.05         2.70 o
   1   9   2         23.97         19.56         2.35 o
   2   9   2          8.31          5.79         1.66 o
   3   9   2         48.36         47.73         3.25 o
  -4  10   2          1.30         -1.42         1.42 o
  -3  10   2         15.01         17.95         2.01 o
  -2  10   2         46.33         41.79         2.13 o
  -1  10   2          5.13          3.92         1.26 o
   0  10   2          0.91          1.24         1.26 o
   1  10   2          0.11          0.78         0.85 o
   2  10   2          0.48          0.12         0.85 o
  -3  11   2         25.90         21.60         3.38 o
  -2  11   2         29.67         28.36         2.61 o
  -1  11   2         65.98         70.79         3.90 o
   0  11   2          3.96          5.47         2.47 o
   0 -12   3          0.13          0.13         2.47 o
   1 -12   3          6.64          4.07         1.79 o
   2 -12   3         26.36         21.63         4.95 o
   3 -12   3          0.17         -0.91         4.69 o
  -2 -11   3         18.71         26.03         3.64 o
  -1 -11   3          0.22          3.25         2.21 o
   0 -11   3         82.33         81.50         3.41 o
   1 -11   3          1.46          0.83         1.38 o
   2 -11   3         34.81         27.38         2.05 o
   3 -11   3          2.50          2.12         1.13 o
   4 -11   3         84.48         80.94         2.61 o
   5 -11   3          0.22          0.65         2.08 o
  -3 -10   3          7.98          8.43         2.93 o
  -2 -10   3          0.27          1.24         1.06 o
  -1 -10   3        196.39        197.78         5.31 o
   0 -10   3         92.54         89.12         3.31 o
   1 -10   3          1.40          0.22         1.16 o
   2 -10   3         23.81         22.93         1.61 o
   3 -10   3         81.72         81.09         2.35 o
   4 -10   3          5.64          2.99         0.97 o
   5 -10   3         33.81         33.43         2.42 o
   6 -10   3          0.04         -0.26         2.60 o
  -5  -9   3          2.79         -0.26         0.78 o
  -4  -9   3         17.29         19.30         1.57 o
  -3  -9   3         34.49         36.53         2.34 o
  -2  -9   3         26.45         29.98         1.86 o
  -1  -9   3          0.78          0.72         1.00 o
   0  -9   3        192.67        185.36         4.01 o
   1  -9   3        294.01        292.28         9.63 o
   2  -9   3          6.04          5.25         2.49 o
   3  -9   3         16.40         15.39         1.62 o
   4  -9   3         10.80          9.64         1.39 o
   5  -9   3        616.90        642.10        10.33 o
   6  -9   3         82.05         90.42         2.15 o
  -5  -8   3          0.04         -0.39         1.41 o
  -4  -8   3         96.29         93.60         2.37 o
  -3  -8   3          0.15         -0.21         0.97 o
  -2  -8   3         41.68         40.84         1.93 o
  -1  -8   3         74.47         77.65         2.03 o
   0  -8   3        531.54        528.21         6.87 o
   1  -8   3         48.28         45.13         1.92 o
   2  -8   3         14.76         13.88         1.62 o
   3  -8   3        128.04        119.59         2.39 o
   4  -8   3          5.81          5.57         0.90 o
   5  -8   3        327.27        341.30         5.40 o
   6  -8   3          6.55          3.99         0.90 o
   7  -8   3          7.04          7.33         1.19 o
  -6  -7   3          0.29          4.96         1.76 o
  -5  -7   3         55.31         45.68         1.91 o
  -4  -7   3         19.35         16.49         1.71 o
  -3  -7   3          0.01         -0.14         1.01 o
  -2  -7   3         48.51         42.94         2.33 o
  -1  -7   3          4.51          5.12         0.85 o
   0  -7   3         22.43         24.35         1.27 o
   1  -7   3        142.50        140.96         2.73 o
   2  -7   3         16.41         18.71         1.95 o
   3  -7   3         61.51         61.30         1.53 o
   4  -7   3          0.01          0.71         0.74 o
   5  -7   3        893.67        952.21        13.25 o
   6  -7   3         40.80         42.00         1.75 o
   7  -7   3         83.14         89.81         2.28 o
  -6  -6   3          9.87         16.57         1.89 o
  -5  -6   3          6.69          2.24         1.01 o
  -4  -6   3          1.48          0.37         0.86 o
  -3  -6   3          5.39          7.53         1.65 o
  -2  -6   3        166.23        149.64         3.16 o
  -1  -6   3        189.73        153.38         5.47 o
   0  -6   3         20.88         15.72         1.16 o
   1  -6   3        848.10        916.32        11.75 o
   2  -6   3        378.70        369.98         6.41 o
   3  -6   3          0.67         -0.16         0.63 o
   4  -6   3        192.55        195.11         2.79 o
   5  -6   3         35.86         37.54         1.49 o
   6  -6   3        252.07        251.04         4.50 o
   7  -6   3         28.14         28.63         1.87 o
   8  -6   3          0.12          0.00         0.65 o
  -7  -5   3         16.64         20.82         2.60 o
  -6  -5   3          6.33          5.37         2.06 o
  -5  -5   3         68.41         67.31         2.27 o
  -4  -5   3          9.25          8.34         1.35 o
  -3  -5   3         91.64         96.44         2.37 o
  -2  -5   3          8.79         10.56         1.93 o
  -1  -5   3        342.21        329.83         4.99 o
   0  -5   3        695.48        670.94         8.49 o
   1  -5   3       1296.06       1395.42        15.64 o
   2  -5   3        175.87        185.05         3.11 o
   3  -5   3          1.62          2.01         0.66 o
   4  -5   3         73.15         64.27         1.62 o
   5  -5   3          1.86          1.01         1.10 o
   6  -5   3          3.52          2.35         0.93 o
   7  -5   3          7.27          5.71         1.82 o
   8  -5   3          7.04          8.64         4.56 o
  -7  -4   3          0.53         -0.13         1.69 o
  -6  -4   3          3.28          4.14         1.81 o
  -5  -4   3          0.61          0.04         1.09 o
  -4  -4   3         27.34         26.27         1.40 o
  -3  -4   3         27.81         29.96         1.41 o
  -2  -4   3        159.37        137.69         2.85 o
  -1  -4   3        267.70        270.69         5.02 o
   0  -4   3          1.68          2.02         0.64 o
   1  -4   3       1464.97       1610.32        19.64 o
   2  -4   3         21.18         19.15         0.88 o
   3  -4   3        506.64        531.57         6.82 o
   4  -4   3        244.99        252.07         4.02 o
   5  -4   3         66.98         73.77         1.69 o
   6  -4   3         83.07         81.13         2.46 o
   7  -4   3         36.49         37.36         2.02 o
   8  -4   3         25.76         24.09         1.69 o
  -8  -3   3          0.00          0.65         2.08 o
  -7  -3   3         47.18         50.11         3.51 o
  -6  -3   3         16.49         14.08         1.50 o
  -5  -3   3        132.11        130.28         3.10 o
  -4  -3   3         23.62         21.99         1.31 o
  -3  -3   3        206.01        218.82         4.19 o
  -2  -3   3        604.02        620.90        12.70 o
  -1  -3   3        603.29        621.10         8.96 o
   0  -3   3        994.14       1040.34        22.06 o
   1  -3   3          4.97          5.99         1.17 o
   2  -3   3       1043.01       1065.40        15.68 o
   3  -3   3        267.03        298.21         4.55 o
   4  -3   3         12.99         18.70         1.42 o
   5  -3   3         48.32         51.97         1.54 o
   6  -3   3         33.85         36.16         1.78 o
   7  -3   3          1.76          1.91         1.56 o
   8  -3   3         11.33         15.93         2.67 o
  -8  -2   3         26.26         29.02         3.64 o
  -7  -2   3          0.01         -0.24         1.72 o
  -6  -2   3        112.44        106.66         2.44 o
  -5  -2   3          3.03          3.20         1.05 o
  -4  -2   3         30.98         32.97         1.36 o
  -3  -2   3         54.90         52.58         4.69 o
  -2  -2   3       1272.05       1292.07        35.92 o
  -1  -2   3         26.96         22.98         1.04 o
   0  -2   3         18.13         18.90         0.83 o
   1  -2   3          6.42         11.97         1.04 o
   2  -2   3         26.14         24.39         1.77 o
   3  -2   3       1198.37       1343.17        15.32 o
   4  -2   3        379.39        370.09         4.60 o
   5  -2   3          0.35          0.62         1.28 o
   6  -2   3          6.34          6.35         1.09 o
   7  -2   3          8.14          5.51         1.91 o
   8  -2   3          0.03          0.60         1.76 o
  -8  -1   3          0.16          5.08         3.12 o
  -7  -1   3          0.00          3.76         1.81 o
  -6  -1   3         16.30         14.96         2.01 o
  -5  -1   3          0.29         -0.35         1.24 o
  -4  -1   3         13.21         13.33         1.46 o
  -3  -1   3        177.16        176.45         4.00 o
  -2  -1   3        469.15        452.67         7.61 o
  -1  -1   3       1747.98       1761.20        28.74 o
   0  -1   3        813.82        838.33        17.16 o
   1  -1   3         25.97         25.38         1.30 o
   2  -1   3         54.10         53.36         2.60 o
   3  -1   3        329.10        378.32         5.02 o
   4  -1   3         24.64         23.97         2.01 o
   5  -1   3         15.63         14.83         1.56 o
   6  -1   3          0.09          0.57         1.33 o
   7  -1   3        108.70        105.54         2.77 o
   8  -1   3          9.34         11.25         6.90 o
  -8   0   3          2.49          2.99         1.43 o
  -7   0   3         38.52         40.49         3.14 o
  -6   0   3        185.97        191.08         4.00 o
  -5   0   3        116.19        109.55         3.57 o
  -4   0   3          1.71          0.65         0.86 o
  -3   0   3          1.56          2.06         0.78 o
  -2   0   3         25.25         23.48         0.80 o
  -1   0   3      10190.08       9940.62       336.70 o
   0   0   3       1512.50       1576.49        32.02 o
   1   0   3         88.73         80.94         2.86 o
   2   0   3          8.86         12.22         0.91 o
   3   0   3         17.53         14.90         1.01 o
   4   0   3        142.68        149.11         3.15 o
   5   0   3          5.78          4.02         1.11 o
   6   0   3        132.81        132.04         3.43 o
   7   0   3         31.57         29.58         2.35 o
   8   0   3          3.13          5.47         2.34 o
  -8   1   3         15.77         20.30         2.08 o
  -7   1   3         15.35         14.95         2.58 o
  -6   1   3        176.50        166.87         3.68 o
  -5   1   3          0.00         -0.25         1.32 o
  -4   1   3         72.26         72.03         2.27 o
  -3   1   3         48.00         48.60         1.37 o
  -2   1   3          9.10         10.77         0.68 o
  -1   1   3      12348.29      12522.56       253.36 o
   0   1   3        549.22        560.87        16.53 o
   1   1   3          0.12          0.84         0.44 o
   2   1   3         71.33         75.07         1.72 o
   3   1   3          4.58          4.91         0.84 o
   4   1   3        122.09        127.35         2.90 o
   5   1   3        261.09        252.93         4.90 o
   6   1   3         94.29         93.51         3.70 o
   7   1   3         12.90         16.23         2.28 o
  -8   2   3         15.52         20.56         1.82 o
  -7   2   3          5.94          4.36         1.23 o
  -6   2   3         10.76         10.86         1.63 o
  -5   2   3        128.91        118.16         3.05 o
  -4   2   3          0.29          0.51         0.93 o
  -3   2   3         10.42         10.00         1.02 o
  -2   2   3        570.78        521.50         7.69 o
  -1   2   3       3199.64       3359.30        54.81 o
   0   2   3       1088.85       1075.86        21.60 o
   1   2   3         24.10         29.81         1.02 o
   2   2   3         62.29         61.28         1.69 o
   3   2   3         31.75         27.85         1.55 o
   4   2   3        111.14        109.09         2.41 o
   5   2   3        168.08        164.83         3.76 o
   6   2   3          0.52          0.95         1.37 o
   7   2   3          0.67          2.44         1.31 o
  -8   3   3        135.17        150.17         4.42 o
  -7   3   3         29.74         25.70         2.21 o
  -6   3   3        139.71        134.67         4.18 o
  -5   3   3        232.95        221.73         4.13 o
  -4   3   3        207.70        201.88         7.22 o
  -3   3   3         12.69         13.47         1.01 o
  -2   3   3        136.66        128.59         2.43 o
  -1   3   3        173.85        157.55         4.06 o
   0   3   3        417.73        411.98         7.28 o
   1   3   3        116.90        110.61         2.11 o
   2   3   3        503.55        480.53         6.33 o
   3   3   3         22.00         27.92         1.43 o
   4   3   3         73.19         74.40         2.02 o
   5   3   3         88.94         89.26         2.90 o
   6   3   3          3.05          1.91         1.37 o
   7   3   3          1.11          0.45         1.25 o
  -8   4   3          0.27          0.91         0.91 o
  -7   4   3         56.05         43.73         4.82 o
  -6   4   3        224.00        226.29         4.50 o
  -5   4   3        223.89        210.99         3.36 o
  -4   4   3        227.56        218.40         5.10 o
  -3   4   3          0.05         -0.82         0.88 o
  -2   4   3        730.80        752.25         9.56 o
  -1   4   3        323.64        318.39         5.67 o
   0   4   3         76.57         68.04         1.74 o
   1   4   3          2.80          2.64         0.75 o
   2   4   3         63.98         56.54         1.64 o
   3   4   3         81.06         83.80         2.05 o
   4   4   3        131.38        137.66         2.78 o
   5   4   3        187.92        180.76         6.77 o
   6   4   3         12.81         13.08         2.12 o
   7   4   3          0.38          1.30         1.69 o
  -8   5   3          1.83          1.17         0.78 o
  -7   5   3        115.98        119.30         3.58 o
  -6   5   3          6.13          7.03         1.78 o
  -5   5   3        513.46        486.80         8.74 o
  -4   5   3         49.48         52.52         1.76 o
  -3   5   3        218.08        215.27         3.74 o
  -2   5   3        121.16        109.54         2.10 o
  -1   5   3        377.19        363.76         5.59 o
   0   5   3        793.54        741.94        10.71 o
   1   5   3         53.13         51.28         2.25 o
   2   5   3         48.24         50.96         1.75 o
   3   5   3          2.22          3.94         0.94 o
   4   5   3         95.09         98.05         3.06 o
   5   5   3         21.74         19.54         2.73 o
   6   5   3          0.07         -1.33         1.33 o
  -7   6   3         34.36         35.53         2.28 o
  -6   6   3          3.17          4.56         2.15 o
  -5   6   3        115.79        120.86         2.82 o
  -4   6   3         10.00          9.95         1.19 o
  -3   6   3        134.08        129.90         2.79 o
  -2   6   3         47.48         42.48         1.55 o
  -1   6   3        271.84        260.91         4.91 o
   0   6   3          0.03          0.56         1.06 o
   1   6   3        296.67        278.43         6.53 o
   2   6   3         17.98         21.33         2.31 o
   3   6   3         27.84         29.23         2.52 o
   4   6   3         25.80         28.58         2.87 o
   5   6   3         85.21         89.37         4.10 o
  -7   7   3          1.16         -0.78         2.34 o
  -6   7   3          3.38          3.90         1.13 o
  -5   7   3         29.55         28.23         2.16 o
  -4   7   3         28.31         27.52         1.74 o
  -3   7   3        434.24        436.97         6.77 o
  -2   7   3          0.72          0.92         0.91 o
  -1   7   3         97.60        100.11         2.35 o
   0   7   3         73.05         72.63         2.89 o
   1   7   3         42.89         44.90         4.03 o
   2   7   3          4.79          2.34         1.22 o
   3   7   3          0.25          1.49         2.02 o
   4   7   3         43.26         48.59         8.20 o
   5   7   3         63.56         66.30         5.65 o
  -6   8   3          7.17          4.95         1.82 o
  -5   8   3          1.71          1.65         1.47 o
  -4   8   3          3.62          2.59         1.18 o
  -3   8   3          4.29          4.99         1.29 o
  -2   8   3        123.97        114.47         2.43 o
  -1   8   3         86.92         82.57         2.31 o
   0   8   3        243.42        240.32         5.89 o
   1   8   3         98.28        106.26         3.59 o
   2   8   3        236.34        246.74         5.94 o
   3   8   3        127.06        125.92         3.90 o
   4   8   3          8.71         13.53         3.51 o
  -5   9   3          0.10         -0.87         1.49 o
  -4   9   3          7.92          9.08         1.47 o
  -3   9   3          0.66         -0.32         1.69 o
  -2   9   3         20.04         18.79         2.60 o
  -1   9   3         59.31         60.90         2.15 o
   0   9   3          4.96          3.11         0.97 o
   1   9   3          9.38          5.59         1.01 o
   2   9   3        174.71        175.40         3.48 o
   3   9   3          4.20          1.97         1.17 o
  -4  10   3         20.89         21.86         3.38 o
  -3  10   3         46.67         48.73         2.73 o
  -2  10   3        124.53        136.68         3.41 o
  -1  10   3         87.11         91.72         2.79 o
   0  10   3          7.50          9.73         2.39 o
   1  10   3          1.14          2.32         0.90 o
   0 -12   4         14.13         16.40         4.16 o
   1 -12   4         28.52         27.85         4.10 o
   2 -12   4          9.78          8.56         3.12 o
   3 -12   4         31.40         24.60         3.51 o
  -2 -11   4          0.07          1.17         2.73 o
  -1 -11   4        195.85        205.86         7.42 o
   0 -11   4         15.42         12.73         2.33 o
   1 -11   4         35.27         34.84         2.41 o
   2 -11   4          8.46         10.47         1.59 o
   3 -11   4         22.08         20.36         2.44 o
   4 -11   4         22.90         24.97         2.73 o
   5 -11   4          0.74          1.69         2.21 o
  -4 -10   4          5.51          5.60         1.43 o
  -3 -10   4         31.29         42.56         2.02 o
  -2 -10   4          4.03          4.64         1.56 o
  -1 -10   4        126.54        132.01         3.59 o
   0 -10   4          8.24         11.22         2.80 o
   1 -10   4         16.56         16.94         1.85 o
   2 -10   4         63.49         54.90         2.13 o
   3 -10   4        103.50        106.50         2.69 o
   4 -10   4         24.33         21.96         2.16 o
   5 -10   4          8.46         10.56         1.65 o
   6 -10   4          0.26          3.12         2.21 o
  -5  -9   4          0.35          0.00         0.78 o
  -4  -9   4          1.05          2.32         1.17 o
  -3  -9   4          6.95          5.66         1.05 o
  -2  -9   4          8.48          8.45         1.50 o
  -1  -9   4        603.36        611.37         8.78 o
   0  -9   4        265.07        247.66         4.95 o
   1  -9   4        228.23        235.01         8.46 o
   2  -9   4         27.89         23.91         1.93 o
   3  -9   4          0.00         -0.23         1.13 o
   4  -9   4         16.62         15.33         1.45 o
   5  -9   4        128.78        134.55         3.16 o
   6  -9   4          3.98          4.54         0.81 o
  -5  -8   4         40.28         42.37         3.77 o
  -4  -8   4         39.71         36.95         2.04 o
  -3  -8   4          1.68          1.89         1.01 o
  -2  -8   4        125.30        117.59         2.87 o
  -1  -8   4        226.14        206.31         3.57 o
   0  -8   4        359.84        355.25         4.93 o
   1  -8   4          2.72          2.55         0.92 o
   2  -8   4          0.87          0.80         0.83 o
   3  -8   4         24.30         27.62         1.35 o
   4  -8   4        111.32        107.75         2.06 o
   5  -8   4          0.08          0.21         0.89 o
   6  -8   4         29.55         29.37         1.56 o
   7  -8   4         11.44         10.83         1.47 o
  -6  -7   4          0.06         -0.81         0.81 o
  -5  -7   4          2.15          0.79         3.06 o
  -4  -7   4          2.73          1.71         0.94 o
  -3  -7   4          5.31          8.20         1.33 o
  -2  -7   4         14.50         14.43         1.43 o
  -1  -7   4        220.67        210.36         3.55 o
   0  -7   4         36.02         33.86         1.42 o
   1  -7   4        104.84        104.13         2.93 o
   2  -7   4          0.77          0.53         0.81 o
   3  -7   4          7.62          8.72         1.06 o
   4  -7   4        105.54        108.27         2.21 o
   5  -7   4         29.99         31.45         1.54 o
   6  -7   4         91.46         96.04         2.44 o
   7  -7   4         11.80          9.38         1.16 o
  -6  -6   4          3.34          0.61         0.96 o
  -5  -6   4         98.04        101.73         3.14 o
  -4  -6   4         31.21         25.35         1.70 o
  -3  -6   4        132.07        136.72         3.01 o
  -2  -6   4         39.43         32.97         1.78 o
  -1  -6   4         21.89         17.20         1.50 o
   0  -6   4          5.36          7.74         0.93 o
   1  -6   4        571.87        600.55         8.52 o
   2  -6   4         34.75         42.08         1.51 o
   3  -6   4          0.09         -0.21         0.59 o
   4  -6   4         97.74         89.06         1.92 o
   5  -6   4        474.56        477.56         7.12 o
   6  -6   4        108.94        111.90         2.69 o
   7  -6   4          3.19          3.11         1.69 o
  -7  -5   4         28.40         26.55         2.73 o
  -6  -5   4          9.48          6.04         1.50 o
  -5  -5   4          3.77          3.20         1.04 o
  -4  -5   4         41.73         38.34         1.84 o
  -3  -5   4         40.38         39.10         1.48 o
  -2  -5   4        142.99        129.80         2.46 o
  -1  -5   4         82.33         84.52         1.75 o
   0  -5   4         29.16         35.30         1.33 o
   1  -5   4        144.16        161.80         2.80 o
   2  -5   4          9.18          9.24         0.92 o
   3  -5   4          2.07          2.75         0.62 o
   4  -5   4        287.46        284.03         4.03 o
   5  -5   4        393.55        394.74         4.93 o
   6  -5   4          1.68          1.40         0.95 o
   7  -5   4         23.49         20.71         2.67 o
   8  -5   4          0.86          1.05         1.04 o
  -7  -4   4          8.03          8.46         1.95 o
  -6  -4   4         45.84         45.09         2.93 o
  -5  -4   4          7.77          7.92         1.13 o
  -4  -4   4         38.28         32.23         1.38 o
  -3  -4   4        379.71        390.48         5.16 o
  -2  -4   4         42.59         46.02         1.54 o
  -1  -4   4        126.78        125.69         2.50 o
   0  -4   4         47.09         56.51         1.57 o
   1  -4   4         24.13         19.04         1.06 o
   2  -4   4        228.96        221.89         3.55 o
   3  -4   4         12.12          8.78         1.06 o
   4  -4   4        124.83        120.23         2.31 o
   5  -4   4         38.99         41.32         1.54 o
   6  -4   4         16.16         16.78         1.76 o
   7  -4   4          0.76          0.79         0.92 o
   8  -4   4         11.51          8.17         1.30 o
  -7  -3   4          0.01          2.34         2.08 o
  -6  -3   4         30.50         34.40         2.12 o
  -5  -3   4         24.19         22.62         1.78 o
  -4  -3   4          0.07          0.52         0.76 o
  -3  -3   4        461.61        484.85         7.08 o
  -2  -3   4         19.34         23.56         1.37 o
  -1  -3   4        305.92        315.27         8.39 o
   0  -3   4        604.39        580.17        17.56 o
   1  -3   4        584.10        599.64        17.83 o
   2  -3   4         75.83         79.88         1.43 o
   3  -3   4         34.59         37.17         1.21 o
   4  -3   4         12.63         17.69         1.07 o
   5  -3   4         16.01         16.99         1.35 o
   6  -3   4         97.05         89.77         3.03 o
   7  -3   4          1.71          4.69         2.21 o
   8  -3   4          7.97          8.91         1.53 o
  -8  -2   4          1.63          5.21         2.60 o
  -7  -2   4        179.93        171.60         4.83 o
  -6  -2   4         58.87         58.31         2.07 o
  -5  -2   4         17.12         11.00         1.55 o
  -4  -2   4          5.07          4.45         1.12 o
  -3  -2   4         10.36         15.72         5.27 o
  -2  -2   4        324.45        319.79         7.09 o
  -1  -2   4         60.42         55.85         1.56 o
   0  -2   4       1281.67       1325.13        38.26 o
   1  -2   4       1359.39       1502.36        43.47 o
   2  -2   4        136.38        139.67         2.50 o
   3  -2   4        256.87        253.23         3.26 o
   4  -2   4         39.48         37.07         1.28 o
   5  -2   4         67.06         57.75         1.82 o
   6  -2   4         25.88         19.49         1.81 o
   7  -2   4          1.54          3.82         1.04 o
   8  -2   4          3.41          2.60         2.34 o
  -7  -1   4        473.74        490.15        20.22 o
  -6  -1   4         12.34         13.75         2.25 o
  -5  -1   4         59.74         60.44         3.19 o
  -4  -1   4          6.09          9.49         1.45 o
  -3  -1   4          4.67          7.23         1.62 o
  -2  -1   4         97.63         95.31         1.98 o
  -1  -1   4        310.56        316.63         5.45 o
   0  -1   4        590.53        622.72        12.98 o
   1  -1   4        414.31        437.51        13.14 o
   2  -1   4         79.25         78.61         1.63 o
   3  -1   4         46.83         60.03         1.33 o
   4  -1   4        137.44        148.28         2.86 o
   5  -1   4          1.78          2.69         1.03 o
   6  -1   4         73.69         63.59         2.38 o
   7  -1   4          0.66         -1.00         1.42 o
   8  -1   4         43.81         40.91         4.56 o
  -8   0   4         40.05         47.11         2.47 o
  -7   0   4        157.64        153.25         4.79 o
  -6   0   4        211.30        199.45         6.57 o
  -5   0   4         14.40         16.66         2.73 o
  -4   0   4        157.09        138.07         4.69 o
  -3   0   4         83.34         84.99         1.85 o
  -2   0   4         37.10         38.33         1.18 o
  -1   0   4          2.71          3.72         0.69 o
   0   0   4         13.86         16.13         1.11 o
   1   0   4          0.25          1.08         0.50 o
   2   0   4         17.75         18.24         1.72 o
   3   0   4        993.45       1045.38        12.94 o
   4   0   4        245.72        256.74         4.76 o
   5   0   4          0.09          1.91         1.19 o
   6   0   4         16.25         16.77         2.21 o
   7   0   4          1.67          1.38         1.31 o
  -8   1   4          8.53         11.32         1.82 o
  -7   1   4        137.76        139.12         3.36 o
  -6   1   4         82.96         80.82         3.90 o
  -5   1   4         71.08         71.02         3.02 o
  -4   1   4         81.65         65.39         3.42 o
  -3   1   4        301.59        311.49         4.92 o
  -2   1   4       1049.56       1068.96        15.24 o
  -1   1   4        211.45        220.11         3.98 o
   0   1   4        385.09        375.05         8.91 o
   1   1   4          2.00          2.73         0.55 o
   2   1   4         18.12         18.12         1.23 o
   3   1   4        485.28        519.33         7.53 o
   4   1   4         12.68         13.62         1.89 o
   5   1   4        107.63        100.44         3.27 o
   6   1   4         12.70         11.43         1.84 o
   7   1   4         15.08         18.47         2.06 o
  -8   2   4         26.23         25.90         1.82 o
  -7   2   4          9.19          8.77         1.79 o
  -6   2   4         19.63         19.06         2.01 o
  -5   2   4         61.15         58.16         2.71 o
  -4   2   4         41.49         35.47         1.89 o
  -3   2   4        193.26        194.07         4.09 o
  -2   2   4         64.29         55.62         1.57 o
  -1   2   4       2409.86       2538.51        42.81 o
   0   2   4        278.04        256.31         5.96 o
   1   2   4        448.32        456.12         9.44 o
   2   2   4          0.04          0.31         0.86 o
   3   2   4        129.41        131.78         2.95 o
   4   2   4         79.58         78.92         2.49 o
   5   2   4          0.01          1.25         1.33 o
   6   2   4          3.18          2.49         1.37 o
   7   2   4          1.00          1.36         1.22 o
  -8   3   4         38.14         42.30         1.95 o
  -6   3   4          4.44          5.17         2.23 o
  -5   3   4         30.80         28.26         2.60 o
  -4   3   4          5.49          2.54         1.28 o
  -3   3   4         32.84         33.60         2.02 o
  -2   3   4         45.13         36.49         2.59 o
  -1   3   4        328.46        309.21         4.79 o
   0   3   4        277.19        266.04         4.88 o
   1   3   4        651.76        670.63         9.65 o
   2   3   4         33.12         39.82         1.64 o
   3   3   4        435.03        431.85         7.35 o
   4   3   4        869.57        902.01        14.57 o
   5   3   4        142.95        142.30         4.09 o
   6   3   4          0.20         -1.30         1.33 o
   7   3   4          0.08         -0.01         2.21 o
  -8   4   4        116.25        137.81         4.03 o
  -7   4   4         12.00         13.72         4.62 o
  -6   4   4        205.51        204.49         7.34 o
  -5   4   4          2.93          3.20         0.99 o
  -4   4   4         98.96         91.24         3.07 o
  -3   4   4          3.94          2.11         0.89 o
  -2   4   4         58.69         63.66         3.05 o
  -1   4   4       1269.41       1295.93        17.59 o
   0   4   4          1.20          1.71         1.07 o
   1   4   4         12.13         12.72         1.57 o
   2   4   4          8.99          9.54         4.62 o
   3   4   4         77.69         84.25         2.65 o
   4   4   4        567.62        576.50        11.68 o
   5   4   4          0.16         -0.20         1.82 o
   6   4   4         42.41         40.14         2.33 o
  -7   5   4          0.01          0.02         1.11 o
  -6   5   4        140.90        154.58         4.63 o
  -5   5   4         22.03         21.33         1.69 o
  -4   5   4        210.41        199.73         4.57 o
  -3   5   4        161.06        152.92         3.05 o
  -2   5   4        403.91        379.05         5.08 o
  -1   5   4          6.65          7.13         1.69 o
   0   5   4         62.64         63.71         3.00 o
   1   5   4         75.84         73.08         2.85 o
   2   5   4         91.76         92.54         3.07 o
   3   5   4          4.90          7.16         2.99 o
   4   5   4        704.32        722.55        15.22 o
   5   5   4          0.77          0.38         0.96 o
   6   5   4          7.96          4.97         1.56 o
  -7   6   4         11.47          9.11         2.93 o
  -6   6   4        355.45        361.59         7.39 o
  -5   6   4          7.66          6.62         1.11 o
  -4   6   4        655.05        633.48        19.65 o
  -3   6   4         23.01         19.83         1.72 o
  -2   6   4        372.04        363.24         4.98 o
  -1   6   4        193.41        180.32         2.92 o
   0   6   4          0.01          1.72         1.30 o
   1   6   4        235.93        216.53         7.55 o
   2   6   4         25.98         23.43         3.03 o
   3   6   4        118.92        121.15         5.47 o
   4   6   4          0.07          3.70         1.64 o
   5   6   4         74.25         82.39         2.39 o
  -6   7   4          0.98         -0.65         1.10 o
  -5   7   4         41.83         41.07         2.59 o
  -4   7   4         80.45         77.36         2.94 o
  -3   7   4        177.78        177.18         3.65 o
  -2   7   4        253.40        248.27         5.09 o
  -1   7   4        423.17        426.62         6.48 o
   0   7   4        808.43        803.74        15.41 o
   1   7   4        131.56        138.05         4.09 o
   2   7   4         80.58         78.46         3.12 o
   3   7   4         95.78        102.39         3.50 o
   4   7   4         50.53         51.67         2.67 o
  -6   8   4          9.85          5.99         2.21 o
  -5   8   4         10.11          8.45         4.56 o
  -4   8   4          0.11         -0.86         1.20 o
  -3   8   4         29.02         28.80         4.95 o
  -2   8   4          8.43          7.34         1.32 o
  -1   8   4         66.30         73.18         3.00 o
   0   8   4          5.24          4.56         0.98 o
   1   8   4        276.97        294.73         6.86 o
   2   8   4          3.62          3.21         0.78 o
   3   8   4        147.77        161.99         3.31 o
  -5   9   4          0.00          1.04         2.34 o
  -4   9   4         99.50        104.59         3.44 o
  -3   9   4         60.02         62.19         5.55 o
  -2   9   4         17.67         23.30         3.38 o
  -1   9   4         46.89         58.10         3.27 o
   0   9   4          7.89          7.96         1.68 o
   1   9   4         50.02         53.46         3.34 o
   2   9   4         22.93         25.50         2.42 o
  -3  10   4         51.04         56.61         3.51 o
  -2  10   4         35.91         33.88         2.93 o
  -1  10   4          9.99          8.02         4.16 o
   0  10   4          6.09          5.37         1.00 o
   0 -12   5          4.88         -2.08         3.90 o
   1 -12   5          8.99         11.19         2.99 o
   2 -12   5         26.65         27.67         2.85 o
   3 -12   5          2.78          0.13         1.82 o
  -2 -11   5          6.14          8.42         6.44 o
  -1 -11   5        103.70         90.18         5.34 o
   0 -11   5          9.53         15.75         3.77 o
   1 -11   5          2.94          1.28         1.70 o
   2 -11   5         83.96         79.94         2.83 o
   3 -11   5         42.77         37.67         2.55 o
   4 -11   5          1.82          0.96         1.09 o
   5 -11   5          5.63          3.77         2.34 o
  -4 -10   5         27.09         38.78         1.95 o
  -3 -10   5         57.85         63.97         2.40 o
  -2 -10   5          3.40          2.33         1.08 o
  -1 -10   5         36.68         32.08         4.49 o
   0 -10   5          0.29         -1.74         1.74 o
   1 -10   5          0.09          0.50         1.33 o
   2 -10   5          0.02         -0.82         1.27 o
   3 -10   5         18.94         20.24         1.82 o
   4 -10   5         46.99         44.27         2.53 o
   5 -10   5          0.06         -0.69         1.01 o
  -5  -9   5          2.62          3.51         0.78 o
  -4  -9   5          0.69          0.26         0.91 o
  -3  -9   5         23.99         17.73         1.69 o
  -2  -9   5        155.92        162.16         3.61 o
  -1  -9   5        116.34        112.58         2.96 o
   0  -9   5         63.47         58.50         3.38 o
   1  -9   5        101.80         97.26         3.53 o
   2  -9   5         21.22         18.09         1.73 o
   3  -9   5        116.14        104.60         2.35 o
   4  -9   5         22.29         20.98         1.75 o
   5  -9   5          5.13          2.42         0.92 o
   6  -9   5          2.06         -0.38         1.01 o
  -5  -8   5         79.88         73.54         2.41 o
  -4  -8   5         25.73         23.27         1.86 o
  -3  -8   5          0.09          1.02         0.98 o
  -2  -8   5        104.18        102.73         3.97 o
  -1  -8   5        260.19        252.86         4.76 o
   0  -8   5        227.15        229.51         3.58 o
   1  -8   5        216.62        223.79         3.93 o
   2  -8   5          0.53          0.63         0.90 o
   3  -8   5         67.61         68.42         1.71 o
   4  -8   5          2.01          1.78         0.84 o
   5  -8   5        112.36        119.16         3.29 o
   6  -8   5         31.51         31.02         1.73 o
   7  -8   5         25.50         23.95         1.56 o
  -6  -7   5          1.77          1.67         0.92 o
  -5  -7   5         70.74         63.51         2.73 o
  -4  -7   5         42.91         41.29         4.03 o
  -3  -7   5          5.57          7.43         1.20 o
  -2  -7   5        599.17        568.29         8.05 o
  -1  -7   5        145.98        133.87         2.75 o
   0  -7   5          2.48          3.08         0.89 o
   1  -7   5          0.48          0.82         0.90 o
   2  -7   5          0.01          0.46         0.73 o
   3  -7   5        181.15        193.89         2.85 o
   4  -7   5        221.82        215.23         3.41 o
   5  -7   5         12.67         16.26         1.45 o
   6  -7   5         98.95         95.22         3.31 o
   7  -7   5         77.65         82.10         2.19 o
  -6  -6   5         70.96         77.42         3.12 o
  -5  -6   5          5.06          4.45         1.50 o
  -4  -6   5          0.28          1.29         1.50 o
  -3  -6   5          7.97          6.14         1.16 o
  -2  -6   5         47.86         48.92         1.84 o
  -1  -6   5         60.08         55.80         2.14 o
   0  -6   5          0.02          1.28         0.75 o
   1  -6   5         97.54         90.58         2.10 o
   2  -6   5         82.12         92.94         1.75 o
   3  -6   5         37.01         38.23         1.30 o
   4  -6   5        216.21        210.26         6.80 o
   5  -6   5        443.14        466.37         6.20 o
   6  -6   5          0.94          2.59         0.88 o
   7  -6   5         40.02         46.02         1.89 o
  -7  -5   5         48.90         56.35         3.38 o
  -6  -5   5          0.01          1.04         1.30 o
  -5  -5   5         13.01         13.51         1.99 o
  -4  -5   5        204.66        211.67         3.65 o
  -3  -5   5         19.24         19.31         1.30 o
  -2  -5   5        274.83        274.17         4.24 o
  -1  -5   5         25.09         27.07         1.32 o
   0  -5   5        589.77        588.63         6.89 o
   1  -5   5          1.14          3.65         0.87 o
   2  -5   5          0.74          2.55         0.85 o
   3  -5   5          3.36          3.67         0.71 o
   4  -5   5        153.74        153.95         3.06 o
   5  -5   5         77.33         73.03         2.01 o
   6  -5   5          0.07          0.40         0.83 o
   7  -5   5          5.99          6.74         1.76 o
  -7  -4   5          3.59          1.82         1.82 o
  -6  -4   5         95.52         99.52         9.63 o
  -5  -4   5         28.11         30.10         1.90 o
  -4  -4   5        167.44        174.90         3.25 o
  -3  -4   5          1.86          2.69         0.81 o
  -2  -4   5        456.14        459.66         7.80 o
  -1  -4   5          9.95         10.84         1.43 o
   0  -4   5        149.22        141.26         2.27 o
   1  -4   5         15.24         13.98         1.52 o
   2  -4   5        363.47        372.74         5.01 o
   3  -4   5        171.10        168.65         2.32 o
   4  -4   5        157.83        161.87         2.30 o
   5  -4   5        113.94        110.24         2.22 o
   6  -4   5        187.26        166.85         4.00 o
   7  -4   5         48.39         52.03         2.17 o
   8  -4   5          5.28          5.99         1.56 o
  -7  -3   5          0.49          2.08         1.82 o
  -6  -3   5          7.15          7.56         1.13 o
  -5  -3   5         23.24         24.68         1.81 o
  -4  -3   5         59.61         61.13         1.77 o
  -3  -3   5          0.06          0.04         0.76 o
  -2  -3   5        287.40        275.88         7.93 o
  -1  -3   5         34.37         33.59         1.23 o
   0  -3   5        566.48        604.21        11.34 o
   1  -3   5        541.15        609.21         8.68 o
   2  -3   5        352.71        354.55         4.77 o
   3  -3   5         54.72         59.32         2.00 o
   4  -3   5         10.82         11.38         1.09 o
   5  -3   5        182.40        181.57         2.98 o
   6  -3   5        343.60        311.23         6.58 o
   7  -3   5          0.00          1.07         1.94 o
  -7  -2   5         12.32         15.06         2.31 o
  -6  -2   5          6.27          5.07         1.03 o
  -5  -2   5          2.98          2.08         1.24 o
  -4  -2   5         66.18         60.12         2.00 o
  -3  -2   5        608.86        598.77         8.64 o
  -2  -2   5        455.89        463.82         7.89 o
  -1  -2   5        115.67        111.50         2.71 o
   0  -2   5          4.86          5.09         0.89 o
   1  -2   5          1.23          1.71         0.61 o
   2  -2   5         86.09         88.57         3.08 o
   3  -2   5        465.59        482.21         5.73 o
   4  -2   5         21.09         25.97         1.52 o
   5  -2   5         27.79         29.11         1.75 o
   6  -2   5        200.39        175.10         3.65 o
   7  -2   5        109.88        110.94         2.66 o
  -8  -1   5          0.12          2.34         1.56 o
  -7  -1   5        147.49        146.93         3.29 o
  -6  -1   5          7.50          5.68         1.45 o
  -5  -1   5          4.40          7.55         3.25 o
  -4  -1   5        125.62        115.49         2.55 o
  -3  -1   5        551.17        549.98         7.96 o
  -2  -1   5        195.72        174.82         2.99 o
  -1  -1   5        118.96        116.79         2.09 o
   0  -1   5          3.77          1.45         0.54 o
   1  -1   5        228.16        205.84        19.12 o
   2  -1   5        641.48        679.22        11.17 o
   3  -1   5         21.66         19.69         1.43 o
   4  -1   5          0.64          1.91         0.96 o
   5  -1   5        174.85        164.64         5.42 o
   6  -1   5          8.97          6.74         1.41 o
   7  -1   5        123.84        118.76         3.59 o
  -8   0   5         97.82        101.37         3.38 o
  -7   0   5         13.98         19.78         4.03 o
  -6   0   5         11.23          6.90         3.64 o
  -5   0   5         40.68         45.61         2.87 o
  -4   0   5         52.02         52.61         1.94 o
  -3   0   5        388.26        351.00         6.15 o
  -2   0   5         93.54        100.62         1.97 o
  -1   0   5        271.49        247.41         5.51 o
   0   0   5        458.64        525.61         8.98 o
   1   0   5        128.29        126.08         2.73 o
   2   0   5       1138.05       1229.00        16.80 o
   3   0   5        210.72        207.12         3.61 o
   4   0   5         11.56         12.04         1.96 o
   5   0   5         37.39         36.39         2.30 o
   6   0   5          1.04          1.51         1.41 o
   7   0   5          4.63          3.85         1.37 o
  -8   1   5         12.66         10.67         1.56 o
  -7   1   5         34.05         28.24         4.16 o
  -6   1   5        215.43        195.97         8.33 o
  -5   1   5          4.99         11.37         2.35 o
  -4   1   5        187.94        183.05         3.34 o
  -3   1   5        129.03        132.35         2.97 o
  -2   1   5       2680.92       2923.94        46.85 o
  -1   1   5         54.49         47.45         1.70 o
   0   1   5        185.30        211.84         4.05 o
   1   1   5        166.83        153.26         5.86 o
   2   1   5         16.38         16.17         1.43 o
   3   1   5         13.85         16.50         2.02 o
   4   1   5        205.02        198.39         4.88 o
   5   1   5         15.77         15.89         2.25 o
   6   1   5        132.26        132.18         5.47 o
   7   1   5          2.45          8.50         3.45 o
  -8   2   5        118.41        126.10         3.77 o
  -7   2   5        131.94        140.41         4.56 o
  -6   2   5         20.96         24.14         2.44 o
  -5   2   5          2.78          0.73         1.76 o
  -4   2   5        290.65        286.65         5.33 o
  -3   2   5          5.36          2.88         0.87 o
  -2   2   5        875.09        776.23        11.76 o
  -1   2   5         93.30         97.17         2.28 o
   0   2   5        203.96        242.38         4.50 o
   1   2   5         37.61         34.40         1.54 o
   2   2   5        132.94        139.38         3.25 o
   3   2   5        304.15        290.18         6.40 o
   4   2   5         54.61         50.72         2.71 o
   5   2   5         68.25         68.85         2.90 o
   6   2   5         14.07         12.59         2.21 o
   7   2   5         14.61         14.78         2.05 o
  -8   3   5         21.18         24.08         1.69 o
  -7   3   5          0.01         -0.78         0.91 o
  -6   3   5         18.77         18.98         1.77 o
  -5   3   5         11.93         11.94         2.35 o
  -4   3   5        241.62        229.74         5.65 o
  -3   3   5        211.65        200.79         3.90 o
  -2   3   5       4002.61       4124.56        49.34 o
  -1   3   5        778.23        798.39        11.20 o
   0   3   5        361.98        381.26         5.65 o
   1   3   5        277.46        273.92         4.06 o
   2   3   5        158.24        163.43         4.28 o
   3   3   5         25.99         24.01         2.80 o
   4   3   5        346.43        347.97        10.67 o
   5   3   5          0.01          0.55         1.56 o
   6   3   5          1.27          1.14         1.41 o
  -7   4   5        109.57        114.88         3.21 o
  -6   4   5         44.43         41.57         3.58 o
  -5   4   5         93.77        100.83         3.62 o
  -4   4   5         12.23          9.73         1.94 o
  -3   4   5        111.63        102.13         2.35 o
  -2   4   5         37.12         38.83         1.54 o
  -1   4   5         97.85         86.87         2.34 o
   0   4   5        410.81        403.51        14.33 o
   1   4   5        156.33        155.77         5.99 o
   2   4   5        105.25        111.85         3.74 o
   3   4   5        130.24        133.63         4.05 o
   4   4   5          5.84          4.25         1.61 o
   5   4   5        138.77        148.32         3.25 o
   6   4   5         20.12         18.91         2.31 o
  -7   5   5         86.28         86.58         6.57 o
  -6   5   5         14.33         15.31         3.64 o
  -5   5   5         80.61         77.47         3.91 o
  -4   5   5         92.21         92.08         3.47 o
  -3   5   5         43.54         40.94         1.85 o
  -2   5   5        144.56        142.50         2.77 o
  -1   5   5         57.97         63.17         1.77 o
   0   5   5          0.55          0.59         2.50 o
   1   5   5         35.81         39.43         3.77 o
   2   5   5         28.36         27.46         3.51 o
   3   5   5        137.83        130.96         4.26 o
   4   5   5         12.79         16.92         2.73 o
   5   5   5         89.93         99.03         3.57 o
  -7   6   5          0.57          0.65         1.17 o
  -6   6   5         95.92        105.07         3.00 o
  -5   6   5         26.41         30.54         3.32 o
  -4   6   5         64.70         67.60         3.51 o
  -3   6   5         40.64         39.44         2.93 o
  -2   6   5        140.91        142.06         2.91 o
  -1   6   5         37.11         41.28         1.71 o
   0   6   5        480.39        477.97         7.94 o
   1   6   5          1.38          1.43         1.17 o
   2   6   5        153.10        151.74         6.25 o
   3   6   5          1.53          4.16         2.60 o
   4   6   5        176.57        181.68         3.60 o
   5   6   5          0.04         -1.69         1.69 o
  -6   7   5          0.93          2.34         1.95 o
  -5   7   5          1.63         -1.22         1.44 o
  -4   7   5          0.62         -1.82         1.82 o
  -3   7   5          7.10          6.51         1.58 o
  -2   7   5         53.44         54.71         2.99 o
  -1   7   5         10.04         13.46         1.82 o
   0   7   5          0.33         -0.16         0.92 o
   1   7   5          0.51         -0.59         0.90 o
   2   7   5         26.88         28.64         2.51 o
   3   7   5          0.04          0.77         0.80 o
   4   7   5          3.72          3.12         1.04 o
  -5   8   5          1.78          1.82         1.67 o
  -4   8   5        122.15        126.36         3.77 o
  -3   8   5         16.56         15.22         2.78 o
  -2   8   5          0.52          2.00         1.17 o
  -1   8   5         34.83         36.60         2.09 o
   0   8   5         23.48         26.03         1.71 o
   1   8   5         12.05         12.85         1.43 o
   2   8   5          6.59          6.31         1.18 o
   3   8   5         19.52         19.39         1.56 o
  -4   9   5        104.86        103.06         4.82 o
  -3   9   5          0.08         -1.44         2.15 o
  -2   9   5         16.97         21.86         3.90 o
  -1   9   5          0.15          0.44         1.00 o
   0   9   5         15.15         18.88         1.57 o
   1   9   5         22.67         25.73         3.51 o
  -2 -11   6         87.22        103.58         3.77 o
  -1 -11   6        116.46        117.77         6.90 o
   0 -11   6         15.97         16.40         3.51 o
   1 -11   6          2.32          4.75         2.12 o
   2 -11   6          3.49          2.98         1.51 o
   3 -11   6         11.04          6.63         1.69 o
   4 -11   6         18.09         21.95         3.77 o
  -4 -10   6         16.91         14.71         1.43 o
  -3 -10   6         36.35         40.87         2.21 o
  -2 -10   6        168.15        157.98         4.95 o
  -1 -10   6         22.06         20.08         2.50 o
   0 -10   6        204.03        200.31         6.44 o
   1 -10   6         13.51         13.57         2.18 o
   2 -10   6        330.38        330.33         6.19 o
   3 -10   6         18.28         21.61         1.97 o
   4 -10   6         28.90         31.59         2.35 o
   5 -10   6         16.12         17.51         1.83 o
  -5  -9   6          8.50          7.68         1.30 o
  -4  -9   6        108.01        119.72         3.90 o
  -3  -9   6         57.89         62.08         2.86 o
  -2  -9   6        170.50        173.52         3.87 o
  -1  -9   6          1.06          3.62         1.34 o
   0  -9   6        703.59        673.17        13.76 o
   1  -9   6         87.99         82.94         2.88 o
   2  -9   6        106.67        107.70         2.47 o
   3  -9   6         43.57         34.47         1.58 o
   4  -9   6        599.64        596.11        12.16 o
   5  -9   6         47.76         44.52         1.59 o
   6  -9   6         23.92         22.17         1.32 o
  -5  -8   6         46.11         45.03         2.08 o
  -4  -8   6          8.35         11.97         1.82 o
  -3  -8   6          0.00          1.40         1.23 o
  -2  -8   6         83.30         84.28         2.42 o
  -1  -8   6        310.19        289.56         5.35 o
   0  -8   6         63.87         63.41         2.97 o
   1  -8   6          0.00          0.69         1.15 o
   2  -8   6        810.78        800.39         9.22 o
   3  -8   6          0.08          0.32         0.92 o
   4  -8   6         15.96         14.52         1.33 o
   5  -8   6         48.86         52.48         1.53 o
   6  -8   6        115.49        119.48         2.68 o
  -6  -7   6          0.64          1.83         1.11 o
  -5  -7   6          7.35          8.72         1.82 o
  -4  -7   6          6.23         11.52         5.08 o
  -3  -7   6          0.96          0.69         1.05 o
  -2  -7   6        163.09        157.98         3.10 o
  -1  -7   6        347.38        323.62         5.03 o
   0  -7   6        147.46        140.82         2.50 o
   1  -7   6         42.40         42.53         1.68 o
   2  -7   6        164.77        167.77         2.61 o
   3  -7   6         60.81         61.90         1.69 o
   4  -7   6       1838.70       1975.55        36.30 o
   5  -7   6         11.47         12.89         1.36 o
   6  -7   6        269.42        279.33         5.01 o
   7  -7   6          7.97          9.67         1.18 o
  -6  -6   6         11.60         10.80         1.82 o
  -5  -6   6         69.13         71.43         2.82 o
  -4  -6   6          0.89          0.62         1.09 o
  -3  -6   6        362.97        364.34         6.29 o
  -2  -6   6         58.69         56.73         2.18 o
  -1  -6   6        222.63        206.65         3.99 o
   0  -6   6        642.21        627.59         6.50 o
   1  -6   6         29.64         33.12         1.42 o
   2  -6   6         91.44         91.45         1.78 o
   3  -6   6         52.64         49.73         2.21 o
   4  -6   6         93.74        103.29         2.36 o
   5  -6   6          1.29          1.68         1.05 o
   6  -6   6         11.32         11.36         1.22 o
   7  -6   6         45.02         51.60         3.45 o
  -7  -5   6          0.14         -0.33         1.20 o
  -6  -5   6         20.50         21.99         2.34 o
  -5  -5   6        100.70         95.80         3.25 o
  -4  -5   6          3.09          1.48         1.56 o
  -3  -5   6          8.84          8.46         0.96 o
  -2  -5   6        482.53        439.45         8.59 o
  -1  -5   6        476.75        477.79         6.76 o
   0  -5   6        380.68        394.07         4.87 o
   1  -5   6         27.19         29.68         1.36 o
   2  -5   6         97.19         92.28         1.68 o
   3  -5   6          1.56         -0.22         0.71 o
   4  -5   6         53.20         60.26         1.72 o
   5  -5   6        362.52        385.81         6.73 o
   6  -5   6          2.12          2.83         0.88 o
   7  -5   6         28.53         33.32         2.73 o
  -7  -4   6          6.83          5.47         1.82 o
  -6  -4   6          1.79          1.67         1.23 o
  -5  -4   6          0.41          0.39         1.00 o
  -4  -4   6         50.83         52.57         2.48 o
  -3  -4   6        364.05        354.01         5.34 o
  -2  -4   6          7.39         11.21         1.21 o
  -1  -4   6         86.97         92.98         1.88 o
   0  -4   6       2806.51       2999.89        33.00 o
   1  -4   6        212.68        233.94         3.39 o
   2  -4   6        525.24        565.97         7.34 o
   3  -4   6         31.74         42.19         1.47 o
   4  -4   6        318.53        316.49         4.36 o
   5  -4   6        101.30        105.45         2.46 o
   6  -4   6         22.67         23.71         1.67 o
   7  -4   6          7.33         10.01         2.41 o
  -7  -3   6          0.04          3.51         3.12 o
  -6  -3   6          2.24          3.95         2.36 o
  -5  -3   6         46.86         43.72         1.81 o
  -4  -3   6         18.02         20.64         1.43 o
  -3  -3   6         69.63         55.02         1.54 o
  -2  -3   6         13.69         15.70         1.03 o
  -1  -3   6         85.69         83.55         1.70 o
   0  -3   6         13.47         18.77         1.63 o
   1  -3   6        714.33        783.90        11.11 o
   2  -3   6         80.89         93.76         2.11 o
   3  -3   6        157.31        149.55         2.45 o
   4  -3   6         49.06         45.51         1.68 o
   5  -3   6         43.37         45.97         1.87 o
   6  -3   6         32.64         32.45         1.81 o
   7  -3   6          8.68          8.44         1.34 o
  -7  -2   6        106.44        104.92         3.77 o
  -6  -2   6         52.44         52.25         2.84 o
  -5  -2   6         42.50         42.35         1.88 o
  -4  -2   6        148.01        153.91         3.29 o
  -3  -2   6        420.65        408.68         7.40 o
  -2  -2   6        324.31        322.80         4.96 o
  -1  -2   6        283.29        259.70         5.89 o
   0  -2   6        127.30        142.80         3.63 o
   1  -2   6        604.17        573.64         9.29 o
   2  -2   6       1044.17       1114.10        13.68 o
   3  -2   6         25.15         26.46         1.52 o
   4  -2   6        132.72        135.19         2.70 o
   5  -2   6          2.41         -0.25         1.03 o
   6  -2   6         32.55         33.63         1.88 o
   7  -2   6         19.64         25.17         2.44 o
  -8  -1   6         18.19         20.30         2.21 o
  -7  -1   6          2.55          1.80         1.01 o
  -6  -1   6          0.11         -1.47         1.47 o
  -5  -1   6          6.10          6.16         1.36 o
  -4  -1   6        130.77        122.99         2.62 o
  -3  -1   6         55.11         49.69         1.53 o
  -2  -1   6          4.97          4.36         0.86 o
  -1  -1   6        265.65        294.03        11.98 o
   0  -1   6        222.98        229.55         5.24 o
   1  -1   6         95.96         97.22         2.51 o
   2  -1   6          0.79          0.54         0.85 o
   3  -1   6        240.96        232.88         4.40 o
   4  -1   6        220.50        218.26         3.72 o
   5  -1   6         32.06         30.93         2.72 o
   6  -1   6        231.21        226.28         5.43 o
   7  -1   6          0.15          0.57         2.15 o
  -8   0   6         24.62         21.08         1.69 o
  -7   0   6         21.75         22.26         1.76 o
  -6   0   6         20.89         19.00         5.47 o
  -5   0   6         87.47         86.26         2.82 o
  -4   0   6         34.65         39.30         2.59 o
  -3   0   6        228.51        226.47         3.39 o
  -2   0   6        624.43        595.89         8.60 o
  -1   0   6        146.89        142.36         3.68 o
   0   0   6         28.87         23.38         1.61 o
   1   0   6          6.16          6.66         1.05 o
   2   0   6         26.85         27.92         1.60 o
   3   0   6         61.31         62.72         2.19 o
   4   0   6         21.32         21.17         2.02 o
   5   0   6          0.58          1.25         1.41 o
   6   0   6         18.18         20.13         2.99 o
   7   0   6         21.95         18.55         2.05 o
  -8   1   6         79.45         75.21         2.60 o
  -7   1   6        211.92        220.05         5.92 o
  -6   1   6         22.36         23.82         5.99 o
  -5   1   6         67.71         64.45         2.60 o
  -4   1   6        102.49        102.64         2.67 o
  -3   1   6         79.45         79.88         1.99 o
  -2   1   6        849.14        802.27        14.03 o
  -1   1   6         39.19         32.86         1.88 o
   0   1   6         60.00         60.99         2.35 o
   1   1   6        105.22        109.47         3.31 o
   2   1   6         41.88         41.42         1.83 o
   3   1   6         43.36         35.73         2.96 o
   4   1   6         30.32         31.25         2.30 o
   5   1   6        210.39        215.17         5.33 o
   6   1   6         35.52         34.52         4.95 o
   7   1   6          8.07          2.08         1.43 o
  -7   2   6         59.09         57.39         2.47 o
  -6   2   6          0.94          0.29         0.95 o
  -5   2   6         30.11         29.63         2.81 o
  -4   2   6          3.07          3.14         1.17 o
  -3   2   6         26.13         29.56         4.36 o
  -2   2   6       1817.24       1841.41        28.23 o
  -1   2   6        139.13        127.69         3.26 o
   0   2   6         61.99         62.13         1.89 o
   1   2   6          0.38          0.99         0.93 o
   2   2   6        200.27        204.35         3.49 o
   3   2   6        148.62        154.32         6.20 o
   4   2   6        183.85        171.00        12.49 o
   5   2   6         30.37         30.13         2.73 o
   6   2   6         19.84         21.28         3.64 o
  -7   3   6         26.17         27.33         1.95 o
  -6   3   6         20.30         20.58         2.12 o
  -5   3   6          5.53          5.05         1.89 o
  -4   3   6          1.13          0.98         1.27 o
  -3   3   6          5.27          3.84         0.98 o
  -2   3   6        146.39        137.83         2.64 o
  -1   3   6         85.00         78.45         2.52 o
   0   3   6         13.17          9.90         1.95 o
   1   3   6          5.45          5.36         1.27 o
   2   3   6         11.61         10.07         1.37 o
   3   3   6         37.45         39.90         1.95 o
   4   3   6        194.23        197.72         3.96 o
   5   3   6          0.62          2.60         1.50 o
   6   3   6          6.10          5.98         1.49 o
  -7   4   6          0.23          1.17         0.76 o
  -6   4   6        144.82        132.04         3.41 o
  -5   4   6          1.46          1.04         1.04 o
  -4   4   6          5.98          4.74         1.28 o
  -3   4   6         64.47         59.21         2.18 o
  -2   4   6         79.62         83.93         2.31 o
  -1   4   6        112.82        121.05         3.31 o
   0   4   6         11.37          8.70         4.49 o
   1   4   6         42.38         46.30         6.64 o
   2   4   6          9.86         14.50         1.70 o
   3   4   6         17.09         16.42         2.03 o
   4   4   6         66.64         68.27         2.31 o
   5   4   6          0.01         -0.58         1.70 o
  -7   5   6          0.00          1.04         0.91 o
  -6   5   6         88.57         91.75         2.69 o
  -5   5   6          1.49          2.28         1.15 o
  -4   5   6          0.03         -1.28         1.28 o
  -3   5   6         67.23         66.84         2.53 o
  -2   5   6        142.09        146.57         3.25 o
  -1   5   6         91.92         87.85         2.46 o
   0   5   6         99.48        101.58         6.90 o
   1   5   6          8.23         10.83         1.83 o
   2   5   6         20.13         19.19         2.06 o
   3   5   6        126.43        138.75         3.28 o
   4   5   6          8.75          7.82         1.51 o
   5   5   6          0.91          4.29         2.86 o
  -6   6   6          0.24          2.24         2.02 o
  -5   6   6         12.14         14.35         2.93 o
  -4   6   6         25.38         25.90         3.12 o
  -3   6   6         69.99         69.53         2.48 o
  -2   6   6         10.41         12.57         2.63 o
  -1   6   6          6.44          5.06         1.02 o
   0   6   6         41.96         45.36         2.19 o
   1   6   6          0.02          0.57         0.96 o
   2   6   6         26.33         22.02         2.03 o
   3   6   6         79.59         84.65         5.23 o
   4   6   6        174.97        175.35         4.40 o
  -5   7   6          1.58          0.12         1.73 o
  -4   7   6         15.43         15.23         2.99 o
  -3   7   6         17.35         15.08         2.45 o
  -2   7   6         20.05         19.14         2.81 o
  -1   7   6         11.10         15.62         3.32 o
   0   7   6          0.14         -0.31         0.96 o
   1   7   6         19.86         20.76         1.61 o
   2   7   6          0.11         -0.04         0.79 o
   3   7   6         14.98         12.65         1.49 o
  -4   8   6          2.02          0.65         1.66 o
  -3   8   6         39.32         46.85         4.29 o
  -2   8   6         28.48         27.64         2.34 o
  -1   8   6          0.37          0.56         1.63 o
   0   8   6         42.11         39.31         1.87 o
   1   8   6          0.23          0.52         0.72 o
   2   8   6         29.51         34.60         3.90 o
  -3   9   6          5.11          4.56         2.34 o
  -2   9   6          2.47          2.86         1.95 o
  -1   9   6          4.46          9.05         1.56 o
   0   9   6          1.72          2.99         0.85 o
  -2 -11   7        134.57        138.98         4.56 o
   1 -11   7          0.97          3.38         3.64 o
   2 -11   7         29.75         23.56         3.64 o
   3 -11   7         17.48         19.02         2.52 o
   4 -11   7         64.41         75.86         4.03 o
  -3 -10   7         87.72         86.01         3.12 o
  -2 -10   7          2.35          4.29         1.30 o
  -1 -10   7        117.26         99.29         4.29 o
   0 -10   7         30.09         20.43         5.60 o
   1 -10   7         22.23         24.71         2.81 o
   2 -10   7        112.13         94.68         2.70 o
   3 -10   7          2.69          2.55         1.26 o
   4 -10   7          0.14          1.08         0.99 o
   5 -10   7         62.12         76.52         2.10 o
  -4  -9   7          4.76          6.51         1.56 o
  -3  -9   7         77.28         84.19         3.25 o
  -2  -9   7        288.14        245.30        11.19 o
  -1  -9   7        203.67        203.39         6.38 o
   0  -9   7        150.75        146.40         7.16 o
   1  -9   7         70.11         64.04         2.85 o
   2  -9   7          0.00          0.10         0.97 o
   3  -9   7         16.80         18.40         1.99 o
   4  -9   7         61.33         58.13         1.77 o
   5  -9   7          8.07          7.93         1.16 o
   6  -9   7          0.45          0.65         0.65 o
  -5  -8   7          1.26          0.52         0.78 o
  -4  -8   7          0.09         -0.39         0.91 o
  -3  -8   7         15.98         20.88         1.96 o
  -2  -8   7        527.38        502.64        14.19 o
  -1  -8   7         11.61         12.11         2.36 o
   0  -8   7        290.50        279.14         7.07 o
   1  -8   7         95.04         99.86         2.34 o
   2  -8   7         11.97         13.74         1.62 o
   3  -8   7         86.72         83.87         2.09 o
   4  -8   7         21.12         23.15         1.47 o
   5  -8   7         13.85         15.26         1.33 o
   6  -8   7         25.77         34.23         4.03 o
  -6  -7   7          0.43         -0.65         0.91 o
  -5  -7   7          2.17          2.21         1.04 o
  -4  -7   7          3.92          4.12         1.56 o
  -3  -7   7          1.24          0.17         1.00 o
  -2  -7   7         93.65         90.01         2.58 o
  -1  -7   7        287.59        275.95         5.11 o
   0  -7   7        124.24        117.78         2.55 o
   1  -7   7         43.84         42.22         1.93 o
   2  -7   7        183.70        189.22         3.04 o
   3  -7   7          4.42          6.85         1.34 o
   4  -7   7        244.17        261.06         4.29 o
   5  -7   7         12.76         10.67         1.15 o
   6  -7   7         62.95         67.60         2.31 o
  -6  -6   7        132.66        128.70         4.16 o
  -5  -6   7          0.49          0.78         1.17 o
  -4  -6   7         97.08         96.56         2.66 o
  -3  -6   7          7.95          8.12         1.95 o
  -2  -6   7          0.00         -0.98         0.98 o
  -1  -6   7         89.36         85.38         2.02 o
   0  -6   7         87.30         87.29         1.89 o
   1  -6   7         38.32         38.95         1.52 o
   2  -6   7        167.99        166.25         2.77 o
   3  -6   7         53.99         52.28         1.61 o
   4  -6   7         14.96         16.39         1.60 o
   5  -6   7         91.85         98.29         2.28 o
   6  -6   7        123.64        124.02         3.10 o
   7  -6   7          1.57          0.52         0.65 o
  -7  -5   7          9.06         11.71         2.86 o
  -6  -5   7          1.66          0.39         1.04 o
  -5  -5   7         12.97         13.29         2.08 o
  -4  -5   7         28.69         28.57         1.62 o
  -3  -5   7          6.27          8.96         1.19 o
  -2  -5   7        261.32        252.48         3.98 o
  -1  -5   7         29.65         26.01         1.44 o
   0  -5   7         24.00         20.98         1.25 o
   1  -5   7         21.36         17.38         1.28 o
   2  -5   7         22.83         22.98         1.26 o
   3  -5   7        413.02        415.60         6.32 o
   4  -5   7        850.14        871.80        10.72 o
   5  -5   7          0.07          0.07         0.81 o
   6  -5   7         40.26         38.86         3.32 o
   7  -5   7         60.87         63.33         2.08 o
  -6  -4   7         19.69         21.35         2.13 o
  -5  -4   7        180.67        186.46         3.69 o
  -4  -4   7         69.79         71.93         2.08 o
  -3  -4   7         87.10         87.08         1.86 o
  -2  -4   7         51.57         47.19         1.71 o
  -1  -4   7         18.50         17.76         1.76 o
   0  -4   7        236.75        251.52         4.11 o
   1  -4   7          0.52         -0.04         0.71 o
   2  -4   7         41.01         45.83         1.56 o
   3  -4   7         21.85         22.09         1.28 o
   4  -4   7        637.56        658.41         8.27 o
   5  -4   7         62.37         64.84         1.99 o
   6  -4   7          1.33          0.71         0.94 o
   7  -4   7         70.82         67.55         2.29 o
  -6  -3   7          0.01         -0.39         2.73 o
  -5  -3   7         19.10         20.18         1.72 o
  -4  -3   7          6.75          8.24         1.38 o
  -3  -3   7        182.20        174.43         2.57 o
  -2  -3   7          4.54          5.70         0.81 o
  -1  -3   7        632.47        638.70         8.09 o
   0  -3   7        427.23        445.94         7.63 o
   1  -3   7         13.70         17.34         1.67 o
   2  -3   7        102.22        103.19         2.18 o
   3  -3   7         12.79         14.30         1.38 o
   4  -3   7          2.14          2.39         0.88 o
   5  -3   7        175.93        167.12         3.13 o
   6  -3   7          2.63          0.91         1.56 o
   7  -3   7          2.19          2.47         1.87 o
  -7  -2   7         24.42         21.99         1.98 o
  -6  -2   7          6.51          5.89         2.52 o
  -5  -2   7          2.19          2.48         1.07 o
  -4  -2   7         73.87         70.13         2.31 o
  -3  -2   7        118.95        104.95         2.06 o
  -2  -2   7        183.38        178.00         3.12 o
  -1  -2   7         54.17         45.93         1.82 o
   0  -2   7        178.25        177.13         3.57 o
   1  -2   7        164.25        177.70         3.62 o
   2  -2   7          1.03          0.79         1.06 o
   3  -2   7         55.07         55.20         2.07 o
   4  -2   7          7.65          9.36         1.56 o
   5  -2   7        235.63        213.74         3.73 o
   6  -2   7         39.68         40.53         1.92 o
   7  -2   7         29.53         38.29         7.87 o
  -7  -1   7          0.66          1.89         1.69 o
  -6  -1   7          3.22          1.68         3.25 o
  -5  -1   7         36.32         33.32         2.18 o
  -4  -1   7          7.47          6.30         1.06 o
  -3  -1   7          5.99          6.94         2.12 o
  -2  -1   7          6.97          7.69         1.00 o
  -1  -1   7        867.01        872.89        14.15 o
   0  -1   7        362.79        378.51         6.62 o
   1  -1   7        240.13        257.79         4.84 o
   2  -1   7         82.74         83.95         2.76 o
   3  -1   7         57.83         58.34         1.92 o
   4  -1   7         31.99         32.89         3.44 o
   5  -1   7         86.58         73.15         2.46 o
   6  -1   7         14.00         18.61         2.14 o
   7  -1   7          3.02          3.12         1.69 o
  -7   0   7          0.12          1.62         1.63 o
  -6   0   7          0.93         -2.60         6.64 o
  -5   0   7         13.10         12.99         1.88 o
  -4   0   7          0.02          1.65         1.03 o
  -3   0   7        105.28        111.38         2.46 o
  -2   0   7        118.89        117.33         2.50 o
  -1   0   7          0.03          0.70         0.71 o
   0   0   7        247.75        235.00         3.79 o
   1   0   7         95.87        103.51         2.30 o
   2   0   7         20.95         23.47         1.81 o
   3   0   7        295.94        288.56         5.41 o
   4   0   7          2.33         -0.43         1.40 o
   5   0   7        182.12        186.22         7.16 o
   6   0   7          1.85         -1.00         1.32 o
   7   0   7         54.54         65.58         3.25 o
  -7   1   7         47.91         50.17         2.47 o
  -5   1   7         27.12         22.47         2.91 o
  -4   1   7         83.15         79.74         2.48 o
  -3   1   7         21.43         20.33         2.26 o
  -2   1   7         34.96         35.86         1.61 o
  -1   1   7          0.01          0.11         0.86 o
   0   1   7          1.87          2.39         0.93 o
   1   1   7          0.42         -0.15         0.99 o
   2   1   7        584.28        577.55         9.30 o
   3   1   7         16.13         15.97         2.11 o
   4   1   7         26.66         23.92         2.47 o
   5   1   7         12.90         14.34         4.23 o
   6   1   7         13.17         11.10         2.15 o
  -7   2   7          8.52          7.82         1.41 o
  -6   2   7         57.33         54.85         2.73 o
  -5   2   7         11.83         11.78         3.64 o
  -4   2   7         25.78         27.08         2.25 o
  -3   2   7         90.02         90.42         2.89 o
  -2   2   7        189.93        189.02         4.39 o
  -1   2   7         70.39         78.99         2.46 o
   0   2   7        110.42        102.57         3.29 o
   1   2   7        100.37        103.73         2.66 o
   2   2   7        174.52        172.15         3.65 o
   3   2   7         10.20         10.71         1.51 o
   4   2   7          3.44          3.54         1.63 o
   5   2   7          1.59          1.75         1.63 o
   6   2   7          4.87          5.43         1.45 o
  -7   3   7         12.22         11.71         1.56 o
  -6   3   7         14.04         16.41         1.71 o
  -5   3   7          1.64         -1.56         1.95 o
  -4   3   7        139.57        147.06         4.04 o
  -3   3   7         45.07         48.09         2.33 o
  -2   3   7          1.35          0.66         1.03 o
  -1   3   7        218.44        221.14         4.93 o
   0   3   7        126.23        120.52         3.31 o
   1   3   7         20.13         20.87         1.85 o
   2   3   7        354.12        347.31         7.20 o
   3   3   7        307.71        318.42         5.67 o
   4   3   7         69.55         74.28         2.50 o
   5   3   7          2.10          3.25         2.54 o
  -7   4   7          0.00          0.91         0.78 o
  -6   4   7          4.31          1.92         1.04 o
  -5   4   7          6.21          4.56         1.10 o
  -4   4   7         33.45         28.16         2.39 o
  -3   4   7          4.70          6.73         1.69 o
  -2   4   7        876.94        854.85        13.53 o
  -1   4   7          3.45          3.76         0.96 o
   0   4   7         85.89         80.62         2.82 o
   1   4   7         58.97         67.14         3.25 o
   2   4   7         17.42         14.37         1.90 o
   3   4   7        332.84        349.42         6.14 o
   4   4   7          9.10         14.12         2.84 o
   5   4   7         17.42         20.04         3.38 o
  -6   5   7          0.02          0.75         1.30 o
  -5   5   7          7.33          5.15         1.22 o
  -4   5   7          0.00         -0.39         1.82 o
  -3   5   7         18.23         14.35         2.03 o
  -2   5   7        169.38        179.66         3.77 o
  -1   5   7         37.81         35.28         2.07 o
   0   5   7         58.85         53.10         2.22 o
   1   5   7        110.18        120.89         4.29 o
   2   5   7         42.91         48.02         2.73 o
   3   5   7        832.73        915.86        23.43 o
   4   5   7        136.95        143.28         4.56 o
  -6   6   7          3.11          1.95         2.08 o
  -5   6   7          8.15         12.36         3.25 o
  -4   6   7          0.81          2.34         1.95 o
  -3   6   7          0.32          2.56         1.37 o
  -2   6   7         57.22         56.38         2.49 o
  -1   6   7         98.28         97.17         2.64 o
   0   6   7         17.53         17.86         1.73 o
   1   6   7          3.19          1.69         1.69 o
   2   6   7         72.30         68.83         2.38 o
   3   6   7         66.18         67.82         2.31 o
  -4   7   7         10.75         16.20         2.52 o
  -3   7   7          0.02          1.45         1.44 o
  -2   7   7          0.94          1.17         1.26 o
  -1   7   7        130.55        125.01         3.97 o
   0   7   7         12.68         12.17         1.56 o
   1   7   7          1.05          0.48         0.79 o
   2   7   7          3.53          3.08         2.99 o
  -2   8   7          0.01          1.61         1.35 o
  -1   8   7        152.59        162.65         3.84 o
   0   8   7         14.25         21.10         1.51 o
   1   8   7         11.31         10.95         2.08 o
   2 -11   8         79.60         59.87         5.73 o
   3 -11   8         26.87         37.22         4.16 o
  -3 -10   8          3.66          4.29         1.17 o
  -2 -10   8         56.95         52.58         2.86 o
   2 -10   8          6.58          2.66         2.56 o
   3 -10   8         14.32         11.55         1.30 o
   4 -10   8          0.59          2.97         1.82 o
   5 -10   8          0.61         -1.24         1.24 o
  -4  -9   8         39.46         46.98         2.21 o
  -3  -9   8         52.21         51.15         2.60 o
  -2  -9   8          1.19          1.30         1.30 o
   1  -9   8          3.57          4.20         1.97 o
   2  -9   8         51.42         51.35         1.94 o
   3  -9   8          9.57          7.52         1.07 o
   4  -9   8         47.12         50.45         2.57 o
   5  -9   8          5.18          4.86         1.11 o
  -5  -8   8         56.31         61.56         2.47 o
  -4  -8   8          0.31          0.91         1.04 o
  -3  -8   8          2.69          4.69         2.47 o
  -2  -8   8          0.02          0.00         1.30 o
  -1  -8   8        305.67        284.01         6.26 o
   0  -8   8         35.82         32.12         2.61 o
   1  -8   8         99.08         91.34         3.25 o
   2  -8   8        132.32        120.95         2.62 o
   3  -8   8        130.75        122.75         2.55 o
   4  -8   8         44.23         43.08         1.62 o
   5  -8   8          0.50          0.67         0.66 o
   6  -8   8         13.72         16.66         1.43 o
  -5  -7   8          3.89          6.90         1.69 o
  -4  -7   8         57.11         68.96         2.99 o
  -3  -7   8        391.56        394.05         7.94 o
  -2  -7   8         66.92         61.99         2.50 o
  -1  -7   8         11.95         11.02         1.55 o
   0  -7   8          8.48          9.48         2.27 o
   1  -7   8        201.31        183.43         3.03 o
   2  -7   8          6.93          9.99         1.61 o
   3  -7   8          0.58          1.00         0.75 o
   4  -7   8          3.02          2.94         0.81 o
   5  -7   8         63.79         60.36         2.81 o
   6  -7   8          9.83         10.28         1.22 o
  -6  -6   8         42.15         42.82         2.08 o
  -5  -6   8          2.91          2.86         1.04 o
  -4  -6   8          8.49          7.71         2.73 o
  -3  -6   8         98.78        102.25         3.06 o
  -2  -6   8        458.13        459.16         7.35 o
  -1  -6   8         56.44         55.08         1.88 o
   0  -6   8        186.79        186.58         2.97 o
   1  -6   8        181.48        176.70         2.85 o
   2  -6   8          2.09          3.67         0.75 o
   3  -6   8       1140.01       1126.03        13.61 o
   4  -6   8         12.62         16.39         1.40 o
   5  -6   8        262.54        261.58         4.82 o
   6  -6   8         18.57         20.49         4.31 o
  -6  -5   8          0.03         -1.04         1.04 o
  -4  -5   8          3.74          5.55         2.28 o
  -3  -5   8         79.46         81.36         2.69 o
  -2  -5   8         11.71         12.48         1.57 o
  -1  -5   8        236.17        222.93         3.59 o
   0  -5   8          0.57          3.18         0.85 o
   1  -5   8         14.42         16.04         1.35 o
   2  -5   8         33.67         35.49         1.54 o
   3  -5   8        224.91        233.40         3.51 o
   4  -5   8         42.15         38.50         2.51 o
   5  -5   8          9.92          9.64         1.60 o
   6  -5   8          0.61          0.33         0.88 o
   7  -5   8         78.08         75.60         2.60 o
  -7  -4   8          5.04          4.16         1.95 o
  -6  -4   8          5.66          3.46         4.56 o
  -5  -4   8         16.99         13.97         1.76 o
  -4  -4   8          0.09          1.45         1.00 o
  -3  -4   8          0.00          1.02         0.83 o
  -2  -4   8          0.69         -0.38         0.75 o
  -1  -4   8         79.01         76.25         1.81 o
   0  -4   8         25.64         20.26         1.39 o
   1  -4   8        167.17        156.33         2.80 o
   2  -4   8        116.28        119.32         2.41 o
   3  -4   8        783.35        786.27         9.70 o
   4  -4   8        281.45        280.00         4.46 o
   5  -4   8         17.98         23.23         2.39 o
   6  -4   8         25.39         23.24         1.69 o
   7  -4   8         26.34         21.99         1.95 o
  -7  -3   8         70.53         78.98         3.38 o
  -6  -3   8          8.12          6.01         1.37 o
  -5  -3   8         71.13         77.19         2.44 o
  -4  -3   8          1.76          0.81         0.95 o
  -3  -3   8         45.46         40.77         1.53 o
  -2  -3   8          0.00          0.39         0.75 o
  -1  -3   8        234.17        230.06         3.36 o
   0  -3   8          0.02         -0.01         0.72 o
   1  -3   8         68.41         74.59         2.08 o
   2  -3   8         79.03         76.23         2.17 o
   3  -3   8          0.42          1.19         1.05 o
   4  -3   8         15.62         13.08         1.49 o
   5  -3   8        406.08        391.78         5.87 o
   6  -3   8          4.62          2.64         0.97 o
  -7  -2   8          0.59         -0.46         3.38 o
  -6  -2   8         11.17         11.16         1.91 o
  -5  -2   8          0.00          0.02         1.17 o
  -4  -2   8          0.00         -0.73         1.02 o
  -3  -2   8        140.92        141.55         2.64 o
  -2  -2   8          6.03          8.59         0.88 o
  -1  -2   8        269.00        269.30         3.81 o
   0  -2   8         99.52        120.47         2.32 o
   1  -2   8         39.43         29.03         2.14 o
   2  -2   8         27.29         23.96         1.61 o
   3  -2   8         75.83         81.19         2.34 o
   4  -2   8         18.56         15.09         1.65 o
   5  -2   8         58.01         51.17         2.14 o
   6  -2   8          5.42          6.33         2.54 o
   7  -2   8         19.02         18.87         3.25 o
  -7  -1   8          0.29         -0.25         0.87 o
  -6  -1   8          9.68         13.50         2.28 o
  -5  -1   8         15.41         16.76         2.13 o
  -4  -1   8         83.44         84.98         2.49 o
  -3  -1   8         85.72         83.45         2.35 o
  -2  -1   8         32.71         29.41         1.44 o
  -1  -1   8         10.35         10.05         1.42 o
   0  -1   8         39.77         37.27         1.48 o
   1  -1   8         98.00         83.53         2.39 o
   2  -1   8         53.48         53.71         2.05 o
   3  -1   8          3.26          3.10         1.08 o
   4  -1   8         17.70         16.11         2.06 o
   5  -1   8        114.37        111.76         3.75 o
   6  -1   8          0.37         -0.29         1.44 o
  -7   0   8          7.55          9.11         1.63 o
  -6   0   8          1.09          1.83         1.66 o
  -5   0   8          4.32          4.06         1.34 o
  -4   0   8        308.94        314.79         5.68 o
  -3   0   8         41.11         46.30         2.05 o
  -2   0   8        109.68        107.76         2.24 o
  -1   0   8         10.03          9.09         1.08 o
   0   0   8          4.09          2.76         0.72 o
   1   0   8        275.92        259.37         4.70 o
   2   0   8         17.59         18.91         1.65 o
   3   0   8          1.41          4.01         1.49 o
   4   0   8          7.46          9.48         2.09 o
   5   0   8          0.35         -1.43         1.43 o
   6   0   8         29.58         29.80         2.60 o
  -7   1   8         32.34         31.36         1.82 o
  -5   1   8          1.23          0.63         1.47 o
  -4   1   8        155.89        151.42         3.91 o
  -3   1   8         47.37         49.24         2.15 o
  -2   1   8         62.63         62.25         2.08 o
  -1   1   8         88.65         90.63         6.58 o
   0   1   8         14.04         12.78         1.32 o
   1   1   8        335.20        331.65         5.71 o
   2   1   8          1.43          1.46         1.11 o
   3   1   8          1.53          1.69         1.30 o
   5   1   8         82.56         81.59         4.03 o
   6   1   8          2.23          2.73         1.56 o
  -7   2   8          0.57          0.39         0.78 o
  -6   2   8          4.54          1.50         0.97 o
  -5   2   8         34.16         34.65         2.48 o
  -4   2   8          1.60          1.04         1.43 o
  -3   2   8        379.86        375.55         7.82 o
  -2   2   8         25.00         25.28         1.87 o
  -1   2   8          0.30          0.84         0.94 o
   0   2   8         28.81         25.12         2.64 o
   1   2   8          4.82          7.04         1.07 o
   2   2   8          6.84          7.25         1.42 o
   3   2   8         62.12         59.66         4.88 o
   4   2   8         15.03         15.75         3.12 o
   5   2   8         65.24         71.57         3.77 o
  -7   3   8         10.45         12.36         1.30 o
  -6   3   8          5.56          3.17         1.69 o
  -5   3   8          5.84          4.69         1.50 o
  -4   3   8          2.01          2.77         1.31 o
  -3   3   8       1157.19       1210.79        22.91 o
  -2   3   8         48.15         48.15         3.77 o
  -1   3   8         42.21         44.40         2.09 o
   0   3   8         17.04         16.24         2.60 o
   1   3   8          1.21          1.67         1.57 o
   2   3   8         89.36         91.06         2.97 o
   3   3   8          1.67          1.72         1.20 o
   4   3   8          1.62          2.39         1.22 o
   5   3   8         10.73         10.80         2.73 o
  -6   4   8          0.96          1.71         2.21 o
  -5   4   8          0.83         -0.65         1.06 o
  -4   4   8         60.46         61.82         4.03 o
  -3   4   8        420.46        424.83         8.69 o
  -2   4   8        139.66        133.79         3.56 o
  -1   4   8         10.89         13.53         1.95 o
   0   4   8         75.23         74.04         3.25 o
   1   4   8         14.12         16.14         2.21 o
   2   4   8         18.46         14.97         2.21 o
   3   4   8          0.57          1.05         2.73 o
   4   4   8         10.09          7.79         2.80 o
  -6   5   8          0.43         -2.21         2.21 o
  -5   5   8          4.90          5.08         1.95 o
  -4   5   8          8.46         12.40         2.31 o
  -3   5   8        128.59        128.96         5.60 o
  -2   5   8         31.03         33.29         4.36 o
  -1   5   8          0.87          1.53         1.48 o
   0   5   8         33.32         30.74         1.95 o
   1   5   8          9.76          7.16         1.82 o
   2   5   8         74.19         78.72         3.12 o
   3   5   8          4.52          7.68         1.82 o
   4   5   8         76.74         76.77         3.25 o
  -5   6   8          9.05          3.64         1.95 o
  -4   6   8          0.86         -0.65         1.95 o
  -3   6   8          3.67          5.15         2.15 o
  -2   6   8         14.10         16.19         3.90 o
  -1   6   8         50.84         56.98         2.86 o
   0   6   8          1.08          0.69         0.91 o
   1   6   8         10.53         12.65         1.47 o
   2   6   8         20.25         18.68         1.56 o
   3   6   8         80.84         80.00         2.33 o
  -4   7   8          5.58          5.34         2.47 o
  -3   7   8         12.90         17.83         4.56 o
  -2   7   8          0.06          0.78         1.17 o
  -1   7   8          0.40          1.07         0.86 o
   0   7   8          0.01         -0.83         0.83 o
   1   7   8          0.10          0.87         1.30 o
  -3 -10   9         46.36         44.64         2.34 o
  -2 -10   9         91.95        104.10         3.77 o
   2 -10   9         16.01         20.81         4.88 o
   3 -10   9         50.56         55.43         2.10 o
   4 -10   9          2.19          2.86         1.04 o
  -4  -9   9         13.93         15.10         1.56 o
  -3  -9   9         11.03         12.10         1.82 o
  -2  -9   9          9.13         26.81         4.95 o
  -1  -9   9         35.43         33.45         3.38 o
   1  -9   9        225.36        210.76         4.39 o
   2  -9   9          2.67          1.44         1.19 o
   3  -9   9          2.20          2.35         0.87 o
   4  -9   9          0.04          0.04         0.93 o
   5  -9   9          2.20          5.47         1.30 o
  -5  -8   9         19.95         18.61         1.43 o
  -4  -8   9          1.04          0.91         0.91 o
  -3  -8   9         91.49         97.02         3.45 o
  -2  -8   9         17.69         20.65         6.51 o
  -1  -8   9        226.31        221.48         6.77 o
   0  -8   9         40.70         40.22         3.38 o
   1  -8   9          6.23          9.08         2.48 o
   2  -8   9         14.47         17.09         2.83 o
   3  -8   9        275.91        277.37         5.07 o
   4  -8   9         29.33         31.54         1.52 o
   5  -8   9          9.19         11.91         2.28 o
  -5  -7   9          6.63          5.34         1.43 o
  -4  -7   9         11.10         15.88         1.95 o
  -3  -7   9         22.57         22.39         2.02 o
  -2  -7   9         99.33         98.52         2.57 o
  -1  -7   9         21.15         21.42         2.87 o
   0  -7   9          0.85          1.00         1.06 o
   1  -7   9        191.10        180.15         3.28 o
   2  -7   9         10.21         12.54         1.40 o
   3  -7   9        102.82         97.35         2.51 o
   4  -7   9          0.53         -0.63         1.44 o
   5  -7   9         27.34         26.08         2.21 o
   6  -7   9         18.16         24.99         1.43 o
  -6  -6   9          8.26          7.03         1.56 o
  -5  -6   9         15.26         20.56         1.95 o
  -4  -6   9         92.12         92.27         2.91 o
  -3  -6   9        338.81        353.61         7.29 o
  -2  -6   9        395.78        383.35         6.27 o
  -1  -6   9         47.63         47.67         1.89 o
   0  -6   9         49.13         48.41         1.79 o
   1  -6   9         11.73         13.65         1.65 o
   2  -6   9          0.01         -0.38         0.81 o
   3  -6   9        515.67        529.52         7.61 o
   4  -6   9          0.71          0.74         0.87 o
   5  -6   9         65.75         67.06         2.33 o
   6  -6   9          3.79          1.84         1.69 o
  -6  -5   9         10.64         11.06         1.82 o
  -5  -5   9          4.62          2.99         1.04 o
  -4  -5   9         27.99         29.67         2.34 o
  -3  -5   9         59.87         60.10         2.35 o
  -2  -5   9          2.75          3.10         0.90 o
  -1  -5   9        479.53        489.79         6.87 o
   0  -5   9          0.00          1.31         0.79 o
   1  -5   9         99.57         92.57         2.71 o
   2  -5   9         58.97         52.53         1.88 o
   3  -5   9          8.35          9.55         1.33 o
   4  -5   9         37.85         42.27         2.02 o
   5  -5   9         11.80         12.70         1.73 o
   6  -5   9          1.01          0.39         0.78 o
  -6  -4   9          0.13         -0.52         1.17 o
  -5  -4   9         42.25         44.75         1.96 o
  -4  -4   9        124.16        129.74         3.09 o
  -3  -4   9         85.67         84.58         2.07 o
  -2  -4   9          3.57          3.59         0.82 o
  -1  -4   9        264.50        276.56         4.22 o
   0  -4   9         40.29         41.28         1.50 o
   1  -4   9         36.77         31.75         1.59 o
   2  -4   9         19.30         18.57         1.98 o
   3  -4   9          0.01          0.63         1.38 o
   4  -4   9        155.02        161.67         3.39 o
   5  -4   9         48.62         52.38         1.95 o
   6  -4   9          0.12         -0.85         0.98 o
  -6  -3   9         11.22         14.45         5.21 o
  -5  -3   9         14.48         14.54         1.49 o
  -4  -3   9         12.62         12.83         1.63 o
  -3  -3   9        187.10        187.62         3.23 o
  -2  -3   9         31.63         33.47         1.47 o
  -1  -3   9        117.74        118.01         2.69 o
   0  -3   9         62.00         61.35         1.72 o
   1  -3   9         24.51         25.87         2.07 o
   2  -3   9        171.41        167.66         3.40 o
   3  -3   9        330.99        333.53         5.83 o
   4  -3   9          1.06          1.64         0.89 o
   5  -3   9         52.58         60.04         3.03 o
   6  -3   9         11.25         12.86         1.75 o
  -7  -2   9         17.41         18.48         1.69 o
  -6  -2   9          0.13          0.29         1.18 o
  -5  -2   9         67.15         72.26         2.62 o
  -4  -2   9          3.67          1.34         1.27 o
  -3  -2   9        106.01        104.57         2.10 o
  -2  -2   9          0.06          0.71         0.75 o
  -1  -2   9        184.16        188.51         3.12 o
   0  -2   9        209.49        219.36         3.48 o
   1  -2   9        133.52        129.32         2.49 o
   2  -2   9        117.61        120.90         2.78 o
   3  -2   9         65.26         68.48         2.21 o
   4  -2   9         18.58         19.17         1.76 o
   5  -2   9         17.83         16.85         1.98 o
   6  -2   9          2.94          1.17         1.69 o
  -7  -1   9          9.12         10.80         1.43 o
  -6  -1   9         14.74         18.56         5.21 o
  -5  -1   9         54.37         52.11         2.24 o
  -4  -1   9         40.05         36.82         2.23 o
  -3  -1   9         16.87         14.29         3.55 o
  -2  -1   9         30.74         30.22         1.48 o
  -1  -1   9        182.06        189.70         3.16 o
   0  -1   9          4.61          3.86         0.78 o
   1  -1   9         35.33         40.46         1.59 o
   2  -1   9         58.32         62.50         1.89 o
   3  -1   9         58.04         58.86         2.22 o
   4  -1   9         19.67         24.73         5.99 o
   5  -1   9         27.75         25.38         2.73 o
   6  -1   9         40.58         36.05         2.73 o
  -7   0   9          4.55          2.21         0.78 o
  -6   0   9         13.87         16.68         2.66 o
  -5   0   9         61.01         65.94         2.84 o
  -4   0   9          0.45          1.25         1.09 o
  -3   0   9          0.13          1.33         0.93 o
  -2   0   9        130.08        132.31         2.58 o
  -1   0   9         47.10         37.92         1.54 o
   0   0   9          0.76          0.53         0.83 o
   1   0   9          2.71          2.93         0.86 o
   2   0   9         20.07         16.73         2.78 o
   3   0   9          1.70          1.39         1.56 o
   4   0   9         60.83         62.34         3.77 o
   5   0   9         23.69         21.73         2.60 o
   6   0   9         52.89         47.76         2.73 o
  -7   1   9         74.29         75.60         2.60 o
  -6   1   9         58.33         61.30         5.34 o
  -5   1   9          1.02          0.55         1.43 o
  -4   1   9        112.88        113.78         3.25 o
  -3   1   9        152.49        159.19         4.06 o
  -2   1   9         30.29         29.90         2.92 o
  -1   1   9          2.77          4.74         0.83 o
   0   1   9          2.55          1.48         0.83 o
   1   1   9          8.44          9.89         1.35 o
   2   1   9          0.64          0.83         0.94 o
   3   1   9         11.24         11.38         2.13 o
   4   1   9         90.14         93.82         4.42 o
   5   1   9          5.64          1.69         1.56 o
  -6   2   9         55.42         58.34         9.17 o
  -5   2   9        142.83        149.64         4.56 o
  -4   2   9         77.46         84.42         4.16 o
  -3   2   9          0.87         -0.17         1.03 o
  -2   2   9         39.93         34.97         2.00 o
  -1   2   9        157.27        145.62         5.86 o
   0   2   9        108.59        102.77         2.69 o
   1   2   9         22.23         22.69         1.77 o
   2   2   9         27.54         26.05         1.97 o
   3   2   9         15.10         13.63         2.06 o
   4   2   9         11.39         11.45         2.86 o
   5   2   9         40.71         36.57         2.73 o
  -6   3   9          2.39          3.85         0.98 o
  -5   3   9         16.15         12.70         1.94 o
  -4   3   9         49.73         44.38         3.64 o
  -3   3   9        365.90        362.38         7.63 o
  -2   3   9        100.51         90.82         2.85 o
  -1   3   9        139.18        124.12         2.98 o
   0   3   9         52.58         49.01         2.28 o
   1   3   9        437.83        430.65         7.30 o
   2   3   9        108.30        108.62         3.18 o
   3   3   9          5.48          3.17         1.14 o
   4   3   9          5.77          4.82         2.08 o
  -6   4   9          0.01          1.82         1.04 o
  -5   4   9         10.99          9.41         1.81 o
  -4   4   9          8.59          3.28         0.95 o
  -3   4   9         37.73         33.84         3.25 o
  -2   4   9         36.62         37.32         1.95 o
  -1   4   9         64.01         55.32         4.54 o
   0   4   9          1.54          3.63         1.26 o
   2   4   9          5.41          3.12         1.04 o
   3   4   9        192.59        207.29         6.12 o
  -5   5   9          2.60          4.42         2.08 o
  -4   5   9         25.44         20.91         2.16 o
  -3   5   9         52.25         58.44         2.80 o
  -2   5   9         28.20         30.16         1.99 o
  -1   5   9         47.63         40.77         1.92 o
   0   5   9         11.01         14.03         1.44 o
   1   5   9        108.94        101.70         2.88 o
   2   5   9         59.91         60.85         2.67 o
   3   5   9         14.76         18.63         2.99 o
  -4   6   9         67.20         75.34         4.42 o
  -3   6   9         92.39         94.45         2.93 o
  -2   6   9          3.58          4.49         3.38 o
  -1   6   9         15.03         17.44         1.69 o
   0   6   9          1.32          1.69         0.74 o
   1   6   9          0.12         -0.46         0.83 o
   2   6   9        141.04        142.76         4.16 o
  -2   7   9          1.59          3.38         1.17 o
  -1   7   9          1.10          1.30         0.91 o
   0   7   9          6.64          4.03         0.78 o
  -2 -10  10         17.51         18.22         2.99 o
   2 -10  10          4.67          6.25         2.80 o
   3 -10  10         21.95         23.87         2.21 o
   4 -10  10         20.07         20.82         1.82 o
  -3  -9  10          2.17          2.99         1.04 o
  -2  -9  10          0.94         -0.81         1.27 o
  -1  -9  10         11.73          9.89         2.99 o
   1  -9  10         28.14         29.00         7.29 o
   2  -9  10          0.25          0.65         1.05 o
   3  -9  10          1.31          0.98         0.84 o
   4  -9  10         43.34         53.46         1.89 o
  -4  -8  10          0.63          0.91         0.78 o
  -3  -8  10        258.41        270.33         5.63 o
  -2  -8  10         16.83         19.39         2.05 o
  -1  -8  10        186.04        173.73         3.48 o
   0  -8  10          0.00          0.50         1.07 o
   1  -8  10         40.63         35.65         1.93 o
   2  -8  10          2.29          1.65         0.94 o
   3  -8  10         54.04         54.27         4.03 o
   4  -8  10          0.73          3.77         2.08 o
   5  -8  10          1.95          2.66         1.04 o
  -5  -7  10         59.40         71.31         2.60 o
  -4  -7  10         17.93         18.12         2.93 o
  -3  -7  10          2.63          2.47         0.99 o
  -2  -7  10         44.43         44.91         2.09 o
  -1  -7  10         15.75         15.85         1.86 o
   0  -7  10          2.58          0.92         1.04 o
   1  -7  10         52.48         51.03         1.94 o
   2  -7  10          0.14          0.71         0.94 o
   3  -7  10         34.21         30.54         1.67 o
   4  -7  10          4.31          3.95         0.93 o
   5  -7  10         68.83         72.40         2.21 o
  -5  -6  10          4.40          7.42         1.56 o
  -4  -6  10          1.93          2.38         0.90 o
  -3  -6  10        140.09        143.43         3.69 o
  -2  -6  10        134.51        134.35         2.86 o
  -1  -6  10         35.25         29.13         1.66 o
   0  -6  10         48.60         43.75         1.69 o
   1  -6  10        147.65        127.53         3.44 o
   2  -6  10          0.38          0.58         0.83 o
   3  -6  10          0.50         -0.70         0.76 o
   4  -6  10          3.19          3.78         0.79 o
   5  -6  10          7.42          7.86         3.12 o
   6  -6  10         27.02         35.40         1.69 o
  -6  -5  10          4.85          3.64         1.04 o
  -5  -5  10          1.02          2.34         0.91 o
  -4  -5  10         10.05         14.97         2.99 o
  -3  -5  10         18.27         17.49         1.71 o
  -2  -5  10          0.02          0.81         0.72 o
  -1  -5  10        301.18        289.96         4.43 o
   0  -5  10          3.73          3.84         0.80 o
   1  -5  10         21.92         16.80         1.75 o
   2  -5  10        100.81         95.16         2.85 o
   3  -5  10        530.71        532.24         8.69 o
   4  -5  10          2.25          2.48         0.92 o
   5  -5  10         13.78         12.67         1.31 o
   6  -5  10         37.14         40.21         1.95 o
  -6  -4  10        157.51        167.79        13.73 o
  -5  -4  10          0.19          0.08         0.92 o
  -4  -4  10        325.04        334.40         5.99 o
  -3  -4  10          9.93          9.99         1.66 o
  -2  -4  10        190.92        187.43         3.19 o
  -1  -4  10          1.01          0.76         0.70 o
   0  -4  10          5.70          5.87         0.88 o
   1  -4  10        171.39        148.96         3.17 o
   2  -4  10          0.23          0.77         0.80 o
   3  -4  10        130.18        144.22         3.12 o
   4  -4  10        140.43        142.05         3.09 o
   5  -4  10         37.67         38.30         3.00 o
   6  -4  10         12.39          8.68         1.37 o
  -6  -3  10         16.94         15.49         2.21 o
  -5  -3  10          3.23          2.73         0.98 o
  -4  -3  10         71.46         69.16         2.32 o
  -3  -3  10         11.21         10.28         2.47 o
  -2  -3  10        271.06        272.80         4.21 o
  -1  -3  10         32.39         28.89         1.36 o
   0  -3  10        240.20        242.09         3.82 o
   1  -3  10         91.79         86.44         2.05 o
   2  -3  10         63.65         65.37         2.07 o
   3  -3  10        657.86        655.31        10.48 o
   4  -3  10          3.77          3.16         1.17 o
   5  -3  10         66.30         62.34         5.72 o
   6  -3  10          4.53          1.56         1.69 o
  -6  -2  10          9.78         10.54         2.21 o
  -5  -2  10         34.65         37.44         1.94 o
  -4  -2  10         85.13         86.66         2.97 o
  -3  -2  10         68.96         66.97         2.53 o
  -2  -2  10         74.35         71.37         1.81 o
  -1  -2  10        445.01        438.57         6.24 o
   0  -2  10        313.83        313.23         5.88 o
   1  -2  10        112.34        101.06         2.16 o
   2  -2  10         85.33         83.82         2.35 o
   3  -2  10         14.25         16.64         1.65 o
   4  -2  10        273.04        268.01         4.92 o
   5  -2  10          5.23          3.77         1.69 o
   6  -2  10          5.85          2.73         1.56 o
  -6  -1  10         19.17         23.56         2.60 o
  -5  -1  10         24.99         26.55         2.85 o
  -4  -1  10          3.60          4.80         1.13 o
  -3  -1  10        210.76        217.18         4.34 o
  -2  -1  10        243.18        250.26         3.95 o
  -1  -1  10         63.76         59.73         1.75 o
   0  -1  10        104.30         99.85         2.17 o
   1  -1  10        399.59        380.12         5.53 o
   2  -1  10        133.78        134.20         4.62 o
   3  -1  10        156.39        148.54         3.33 o
   4  -1  10         80.75         73.39         3.64 o
   5  -1  10        208.54        235.01         7.42 o
  -6   0  10          4.52         10.41         2.73 o
  -5   0  10          1.34          3.34         1.16 o
  -4   0  10         38.66         38.85         4.22 o
  -3   0  10         11.55         11.17         1.62 o
  -2   0  10         11.87         13.63         1.64 o
  -1   0  10        330.98        327.21         4.89 o
   0   0  10          4.82          3.60         0.84 o
   1   0  10        396.37        372.12         5.46 o
   2   0  10          9.46          8.13         2.53 o
   3   0  10        471.10        467.21        10.28 o
   4   0  10        214.74        201.18         6.64 o
   5   0  10        104.78        111.26         4.29 o
  -6   1  10         18.79         12.10         1.43 o
  -5   1  10        114.32        121.55         3.41 o
  -4   1  10          2.34          3.18         1.20 o
  -3   1  10         15.70         11.85         1.78 o
  -2   1  10          9.64          7.06         2.00 o
  -1   1  10         52.87         51.49         3.71 o
   0   1  10          6.56         11.15         2.31 o
   1   1  10         43.59         41.08         1.91 o
   2   1  10         57.16         58.51         2.72 o
   3   1  10         99.68        100.33         4.69 o
   4   1  10        110.12        114.90         4.69 o
   5   1  10         82.34         90.31         3.77 o
  -6   2  10          0.16          1.82         0.78 o
  -5   2  10          0.03          8.01         2.02 o
  -4   2  10         36.92         37.22         2.12 o
  -3   2  10         21.45         24.21         5.14 o
  -2   2  10         62.24         60.13         2.40 o
  -1   2  10         29.85         32.53         1.95 o
   0   2  10         99.34         87.32         3.22 o
   1   2  10        143.94        129.61         3.04 o
   2   2  10         16.37         20.04         4.29 o
   3   2  10         81.30         73.85         5.01 o
   4   2  10          9.66         11.06         2.99 o
  -5   3  10         31.89         25.25         2.08 o
  -4   3  10         14.16         12.72         1.83 o
  -3   3  10          3.87          5.46         1.18 o
  -2   3  10         10.04          6.64         2.08 o
  -1   3  10         12.06         13.14         1.67 o
   0   3  10          3.00          2.76         1.06 o
   1   3  10        103.79        102.41         3.64 o
   2   3  10         32.99         34.88         2.34 o
   3   3  10          0.43         -0.37         1.24 o
  -5   4  10          6.84         13.80         3.64 o
  -4   4  10         30.14         35.37         2.09 o
  -3   4  10         33.46         32.34         1.95 o
  -2   4  10          9.22         13.41         1.69 o
  -1   4  10          1.75          0.53         0.85 o
   0   4  10         25.78         16.80         1.87 o
   1   4  10         27.94         28.11         3.64 o
   2   4  10         68.19         75.60         2.99 o
   3   4  10         15.56         22.90         2.00 o
  -4   5  10         37.13         32.54         3.64 o
  -3   5  10        149.51        143.69         3.60 o
  -2   5  10         12.84          9.31         1.44 o
  -1   5  10          4.12          4.46         4.23 o
   0   5  10          0.01          0.13         0.76 o
   1   5  10          0.09         -0.21         0.84 o
   2   5  10        221.81        215.88         5.99 o
  -2   6  10          0.29          1.82         0.91 o
  -1   6  10          0.70          2.60         0.91 o
   0   6  10          3.69          6.51         1.43 o
   2 -10  11         18.67         20.17         2.34 o
   3 -10  11          0.00         -0.52         0.91 o
  -3  -9  11          0.11          0.13         1.17 o
  -2  -9  11          1.51          1.40         1.27 o
  -1  -9  11         25.76         20.30         4.42 o
   0  -9  11          9.00         11.84         2.73 o
   1  -9  11          7.54          3.61         2.02 o
   2  -9  11          5.60          3.41         0.97 o
   3  -9  11         15.42         14.74         1.89 o
   4  -9  11         11.41         13.50         1.89 o
  -4  -8  11         21.32         24.08         1.69 o
  -3  -8  11         24.80         27.35         3.19 o
  -2  -8  11         49.43         48.88         2.21 o
  -1  -8  11         19.13         26.32         2.06 o
   0  -8  11          0.11          2.12         1.81 o
   1  -8  11         97.53         80.83         6.96 o
   2  -8  11          2.52          3.91         0.95 o
   3  -8  11         79.74         82.78         2.48 o
   4  -8  11         31.96         36.31         1.60 o
  -4  -7  11        147.90        167.22         4.95 o
  -3  -7  11         36.64         39.50         1.90 o
  -2  -7  11         11.41         11.90         1.69 o
  -1  -7  11          0.97          1.30         0.88 o
   0  -7  11        105.76         87.63         2.43 o
   1  -7  11         43.47         39.87         1.78 o
   2  -7  11          7.48          9.38         1.38 o
   3  -7  11         41.30         40.85         1.72 o
   4  -7  11         14.14         12.87         4.23 o
   5  -7  11         12.47         11.57         1.37 o
  -5  -6  11         38.35         48.54         2.21 o
  -4  -6  11          1.78          3.87         2.21 o
  -3  -6  11         41.53         45.17         2.03 o
  -2  -6  11        198.87        207.13         3.79 o
  -1  -6  11          1.52          2.68         1.48 o
   0  -6  11         66.58         64.24         2.06 o
   1  -6  11          6.20          5.12         1.18 o
   2  -6  11        493.45        473.71         7.82 o
   3  -6  11          1.63          1.78         0.73 o
   4  -6  11         22.50         19.93         1.37 o
   5  -6  11          2.75          2.43         0.74 o
  -5  -5  11         42.18         38.26         2.08 o
  -4  -5  11         24.00         30.37         3.12 o
  -3  -5  11        303.44        317.97         6.65 o
  -2  -5  11         29.91         29.17         2.61 o
  -1  -5  11         56.01         57.34         1.93 o
   0  -5  11         58.24         55.67         2.05 o
   1  -5  11         10.77          9.54         1.30 o
   2  -5  11        172.05        171.69         4.19 o
   3  -5  11          7.88          8.46         1.17 o
   4  -5  11          0.02         -0.75         0.75 o
   5  -5  11         30.71         31.69         1.89 o
  -5  -4  11         46.32         57.26         2.60 o
  -4  -4  11          0.00         -0.90         0.90 o
  -3  -4  11          1.54          1.83         1.66 o
  -2  -4  11         34.92         34.65         1.49 o
  -1  -4  11          0.10          0.28         0.69 o
   0  -4  11         36.69         36.21         1.63 o
   1  -4  11          2.93          3.26         0.83 o
   2  -4  11        679.36        694.85        11.07 o
   3  -4  11        102.33        104.28         2.54 o
   4  -4  11         81.42         82.89         2.14 o
   5  -4  11         18.82         19.09         1.49 o
  -6  -3  11         22.52         22.25         2.08 o
  -5  -3  11        161.03        188.80         4.49 o
  -4  -3  11          8.62          6.22         1.41 o
  -3  -3  11        147.60        160.30         4.13 o
  -2  -3  11        257.93        263.45         4.09 o
  -1  -3  11        100.65         96.16         2.33 o
   0  -3  11         13.39         13.41         1.41 o
   1  -3  11         69.44         65.49         1.80 o
   2  -3  11        128.89        125.20         2.85 o
   3  -3  11         68.51         67.31         2.01 o
   4  -3  11         20.34         17.57         2.42 o
   5  -3  11          0.01         -0.96         0.96 o
  -6  -2  11         50.65         54.40         2.47 o
  -5  -2  11         14.97         16.14         1.95 o
  -4  -2  11        140.22        143.96         3.57 o
  -3  -2  11         87.42         92.46         2.93 o
  -2  -2  11          0.16          0.14         0.94 o
  -1  -2  11        101.03         96.44         2.35 o
   0  -2  11         24.15         22.37         1.52 o
   1  -2  11          2.20          2.03         0.73 o
   2  -2  11         85.46         88.09         2.37 o
   3  -2  11          0.03         -0.19         0.85 o
   4  -2  11         65.06         61.86         2.16 o
   5  -2  11          0.84         -0.52         1.43 o
  -6  -1  11          3.42          2.21         1.43 o
  -5  -1  11          9.18         10.02         1.95 o
  -4  -1  11        109.04        116.47         2.84 o
  -3  -1  11          8.46          8.21         1.57 o
  -2  -1  11        445.98        462.72         6.56 o
  -1  -1  11          6.16          8.32         0.92 o
   0  -1  11        362.98        339.78         5.00 o
   1  -1  11          7.27          4.43         0.80 o
   2  -1  11         54.60         49.18         2.04 o
   3  -1  11          7.18          6.06         1.44 o
   4  -1  11        120.51        121.67         4.69 o
   5  -1  11          0.41         -1.30         1.43 o
  -6   0  11          5.62          3.12         0.78 o
  -5   0  11         24.85         25.24         5.14 o
  -4   0  11         15.76         14.37         3.45 o
  -3   0  11         21.42         26.43         1.66 o
  -2   0  11          3.21          3.90         1.00 o
  -1   0  11         36.65         37.21         1.55 o
   0   0  11         20.96         20.92         1.71 o
   1   0  11          3.76          4.66         1.22 o
   2   0  11        154.99        148.39         3.25 o
   3   0  11          1.03         -0.26         1.69 o
   4   0  11         36.18         37.87         2.86 o
  -5   1  11         70.14         73.80         4.49 o
  -4   1  11          2.44          2.69         1.04 o
  -3   1  11         18.38         21.30         2.54 o
  -2   1  11         10.42          8.64         1.64 o
  -1   1  11          0.02          1.24         0.86 o
   0   1  11         83.84         78.00         2.31 o
   1   1  11          4.03          3.03         1.52 o
   2   1  11          9.20         14.29         2.09 o
   3   1  11          0.02         -0.39         1.82 o
   4   1  11          0.24          0.52         1.69 o
  -5   2  11         39.45         32.15         3.28 o
  -4   2  11         35.45         36.93         3.84 o
  -3   2  11         17.92         21.73         3.97 o
  -2   2  11          5.13          5.99         3.25 o
  -1   2  11          8.47          5.86         2.08 o
   0   2  11         27.44         25.56         3.25 o
   1   2  11          5.04          5.74         0.97 o
   2   2  11          4.30          4.94         1.22 o
   3   2  11         42.39         40.60         3.51 o
  -4   3  11        125.19        132.12         3.35 o
  -3   3  11          3.29          5.23         3.19 o
  -2   3  11          5.17          2.96         0.93 o
  -1   3  11         10.36         12.11         2.02 o
   0   3  11          9.46         12.00         4.88 o
   1   3  11          0.72          1.95         1.04 o
   2   3  11          0.23          0.52         1.30 o
  -4   4  11        220.38        206.67         4.59 o
  -3   4  11          6.97          5.18         0.94 o
  -2   4  11          6.71          6.28         1.34 o
  -1   4  11          0.30          3.51         2.86 o
   0   4  11          7.27          8.98         1.69 o
   1   4  11          7.82          7.29         1.69 o
   2   4  11          0.11          6.38         1.82 o
  -2   5  11          0.02          1.04         0.91 o
  -1   5  11          7.79          7.03         1.43 o
   0   5  11          0.01         -0.26         0.78 o
  -1  -9  12          0.13         -2.86         2.86 o
   0  -9  12         23.38         21.34         2.34 o
   1  -9  12          0.86          0.54         1.01 o
   2  -9  12         11.16         10.16         3.45 o
   3  -9  12          1.90          2.21         0.78 o
  -3  -8  12          0.12          0.40         1.89 o
  -2  -8  12          2.89          3.12         1.30 o
  -1  -8  12          0.61          1.16         1.00 o
   0  -8  12         84.17         80.44         2.52 o
   1  -8  12          0.15         -0.50         1.42 o
   2  -8  12          0.02         -0.40         1.04 o
   3  -8  12          3.23          6.99         3.45 o
  -4  -7  12         25.91         33.58         1.82 o
  -3  -7  12          0.08         -1.11         1.11 o
  -2  -7  12         41.55         43.96         2.03 o
  -1  -7  12         47.01         44.60         1.92 o
   0  -7  12         43.22         39.91         1.84 o
   1  -7  12          4.12          1.91         1.12 o
   2  -7  12         64.44         60.69         1.86 o
   3  -7  12          0.01          0.37         0.70 o
   4  -7  12          1.19          0.86         0.62 o
  -4  -6  12         68.33         68.56         2.09 o
  -3  -6  12         82.17         91.43         4.03 o
  -2  -6  12         30.20         29.56         1.44 o
  -1  -6  12         11.66         11.16         1.51 o
   0  -6  12         32.74         31.18         1.62 o
   1  -6  12         22.90         22.62         1.45 o
   2  -6  12         55.70         60.56         4.16 o
   3  -6  12         14.27         14.85         1.24 o
   4  -6  12          3.23          3.25         0.70 o
  -5  -5  12         28.15         29.80         1.82 o
  -4  -5  12        140.42        154.83         3.56 o
  -3  -5  12        119.39        124.72         3.19 o
  -2  -5  12          3.39          2.13         0.69 o
  -1  -5  12         30.05         30.74         1.65 o
   0  -5  12          0.04          0.35         0.85 o
   1  -5  12          1.86          2.45         0.74 o
   2  -5  12         24.47         23.66         1.40 o
   3  -5  12          1.60          2.08         0.72 o
   4  -5  12          0.03         -0.51         0.80 o
  -5  -4  12         16.11         18.09         1.56 o
  -4  -4  12         74.06         77.85         3.19 o
  -3  -4  12          5.09          4.46         0.93 o
  -2  -4  12        159.11        167.55         3.42 o
  -1  -4  12          0.08          0.27         0.71 o
   0  -4  12         27.00         25.99         1.37 o
   1  -4  12         99.74         93.51         2.35 o
   2  -4  12         60.31         54.54         1.81 o
   3  -4  12          4.62          4.02         0.80 o
   4  -4  12          0.24         -0.02         0.74 o
  -5  -3  12          0.54          1.82         0.91 o
  -4  -3  12         26.62         32.68         1.77 o
  -3  -3  12         15.53         17.57         2.91 o
  -2  -3  12         78.69         78.62         1.83 o
  -1  -3  12          0.61          0.83         0.65 o
   0  -3  12         12.04         13.21         2.29 o
   1  -3  12         46.33         50.29         1.81 o
   2  -3  12         68.77         73.08         2.08 o
   3  -3  12         74.94         69.90         2.03 o
   4  -3  12          3.76          2.78         1.21 o
  -5  -2  12          1.41          1.69         0.91 o
  -4  -2  12         25.26         23.79         2.34 o
  -3  -2  12          0.48          0.66         0.89 o
  -2  -2  12         22.32         21.67         1.28 o
  -1  -2  12          2.34          1.64         0.72 o
   0  -2  12          8.76          9.43         1.30 o
   1  -2  12         72.33         67.35         1.80 o
   2  -2  12        237.70        250.64         5.83 o
   3  -2  12          1.44          0.07         1.43 o
   4  -2  12          6.75          8.20         2.08 o
  -5  -1  12          0.00         -0.91         0.91 o
  -4  -1  12          0.22          0.28         1.06 o
  -3  -1  12          9.32          7.88         2.07 o
  -2  -1  12          8.45          5.81         1.46 o
  -1  -1  12         33.78         39.69         2.01 o
   0  -1  12          0.49         -0.43         0.73 o
   1  -1  12         51.56         55.31         1.72 o
   2  -1  12         20.58         15.58         1.61 o
   3  -1  12         18.55         21.17         2.80 o
   4  -1  12          5.00          2.47         1.30 o
  -5   0  12          2.08          2.34         1.04 o
  -4   0  12         12.27         10.18         2.34 o
  -3   0  12         29.18         29.24         2.21 o
  -2   0  12         15.63         18.30         2.59 o
  -1   0  12          4.85          4.77         1.56 o
   0   0  12          0.96         -0.55         0.93 o
   1   0  12          2.85          1.68         0.91 o
   2   0  12          2.48          0.61         1.46 o
   3   0  12         16.67         14.32         2.47 o
  -4   1  12          0.62         -0.47         1.24 o
  -3   1  12         25.46         23.50         2.73 o
  -2   1  12         18.61         16.27         1.52 o
  -1   1  12         14.66         10.63         1.50 o
   0   1  12         12.57         10.29         3.07 o
   1   1  12          2.26          0.38         0.96 o
   2   1  12          8.69         10.96         3.19 o
   3   1  12          1.45         -1.43         1.82 o
  -4   2  12         16.41          6.70         1.17 o
  -3   2  12         32.02         35.99         3.25 o
  -2   2  12          0.41         -0.04         0.81 o
  -1   2  12         40.78         47.94         1.99 o
   0   2  12          9.76          9.42         2.34 o
   1   2  12          3.58          1.69         1.04 o
   2   2  12          0.98          3.12         1.43 o
  -3   3  12         10.13          6.49         1.22 o
  -2   3  12         13.72         11.48         2.02 o
  -1   3  12         13.71         17.94         4.95 o
   0   3  12         38.30         41.13         2.08 o
   1   3  12         81.51         90.70         3.12 o
  -1   4  12          0.53          1.04         0.78 o
   0  -9  13          1.01          8.85         2.21 o
   1  -9  13          2.89          7.81         1.69 o
  -2  -8  13          4.65          5.34         1.95 o
  -1  -8  13         23.16         23.04         3.12 o
   0  -8  13          2.77         14.97         3.12 o
   1  -8  13          0.95          2.19         1.34 o
   2  -8  13          9.33         11.00         3.19 o
  -3  -7  13         17.45         21.02         1.63 o
  -2  -7  13          0.36          0.58         1.82 o
  -1  -7  13          0.01         -0.36         0.77 o
   0  -7  13          0.64          2.40         0.77 o
   1  -7  13          6.68          8.75         1.11 o
   2  -7  13          4.14          3.53         0.59 o
   3  -7  13          4.39          7.21         3.51 o
  -3  -6  13          9.31         13.49         1.40 o
  -2  -6  13         22.88         27.82         1.89 o
  -1  -6  13          2.36          4.90         0.88 o
   0  -6  13         79.13         88.27         2.23 o
   1  -6  13          4.41          4.56         0.74 o
   2  -6  13         36.10         44.50         2.58 o
   3  -6  13          4.02          4.57         0.98 o
  -4  -5  13          0.30          0.38         0.80 o
  -3  -5  13         25.94         29.45         1.68 o
  -2  -5  13         28.42         29.75         1.62 o
  -1  -5  13         15.39         15.70         1.60 o
   0  -5  13          0.30          0.44         0.66 o
   1  -5  13          0.45         -0.16         0.64 o
   2  -5  13         68.18         69.91         1.90 o
   3  -5  13          0.32          0.92         0.66 o
  -4  -4  13          5.28          8.34         1.50 o
  -3  -4  13          4.42          4.08         0.90 o
  -2  -4  13         21.29         21.54         1.48 o
  -1  -4  13          0.05         -0.45         0.70 o
   0  -4  13         49.95         53.90         1.95 o
   1  -4  13          4.07          4.91         0.84 o
   2  -4  13         23.04         17.86         1.86 o
   3  -4  13         28.65         30.15         1.40 o
  -4  -3  13          6.30          5.23         0.85 o
  -3  -3  13         15.19         14.03         1.72 o
  -2  -3  13          9.00          9.45         1.61 o
  -1  -3  13          0.80          0.89         0.84 o
   0  -3  13          0.39          1.06         1.02 o
   1  -3  13         48.51         48.86         1.74 o
   2  -3  13        196.36        204.80         3.76 o
   3  -3  13         32.80         33.05         1.50 o
  -4  -2  13          0.41          0.48         0.91 o
  -3  -2  13          7.64          9.01         2.12 o
  -2  -2  13         10.59          8.31         1.07 o
  -1  -2  13          0.19          0.64         0.62 o
   0  -2  13          4.40          7.06         0.88 o
   1  -2  13         72.33         76.00         1.85 o
   2  -2  13        121.37        125.73         2.70 o
   3  -2  13          1.97          1.95         1.04 o
  -4  -1  13          6.29          7.29         1.43 o
  -3  -1  13          8.95          9.01         2.15 o
  -2  -1  13          6.65          4.52         0.85 o
  -1  -1  13          0.29          1.33         0.82 o
   0  -1  13         39.73         44.11         1.46 o
   1  -1  13         38.78         40.00         1.51 o
   2  -1  13         35.37         35.78         2.31 o
  -4   0  13          3.15          1.56         0.91 o
  -3   0  13          4.11          3.20         0.83 o
  -2   0  13         33.05         35.32         2.15 o
  -1   0  13          3.25          0.10         1.27 o
   0   0  13          0.02          0.78         0.83 o
   1   0  13          4.40          5.52         1.01 o
   2   0  13         14.08          7.16         1.82 o
  -3   1  13          5.43          7.86         1.63 o
  -2   1  13         17.38         20.43         1.82 o
  -1   1  13          8.52         12.98         1.50 o
   0   1  13          0.36         -0.26         0.93 o
   1   1  13          0.06          0.91         1.17 o
  -2   2  13          7.93         12.65         2.93 o
  -1   2  13          0.94          0.21         1.37 o
   0   2  13          0.34          1.04         0.91 o
  -1  -7  14         42.55         37.48         2.86 o
   0  -7  14         12.98         12.51         1.24 o
   1  -7  14          6.27          6.19         0.92 o
  -2  -6  14         22.02         26.08         1.69 o
  -1  -6  14         14.78         14.85         1.43 o
   0  -6  14         54.69         57.20         1.72 o
   1  -6  14         41.05         38.84         1.47 o
   2  -6  14         46.60         52.38         1.55 o
  -3  -5  14         24.11         27.53         3.12 o
  -2  -5  14          2.16          2.52         1.11 o
  -1  -5  14          0.94          0.80         0.60 o
   0  -5  14          0.04          0.09         0.81 o
   1  -5  14        133.15        135.72         2.74 o
   2  -5  14          2.00          4.96         0.98 o
  -3  -4  14          0.30         -0.64         0.85 o
  -2  -4  14         18.77         21.71         1.63 o
  -1  -4  14          4.98          3.04         0.85 o
   0  -4  14          0.37          1.24         0.66 o
   1  -4  14        132.90        137.14         2.73 o
   2  -4  14          0.45          1.23         0.75 o
  -3  -3  14         32.26         34.69         2.80 o
  -2  -3  14         13.81         12.16         1.64 o
  -1  -3  14          0.23         -0.20         0.85 o
   0  -3  14          0.77          0.20         0.73 o
   1  -3  14        150.36        151.97         2.97 o
   2  -3  14         20.39         25.96         1.83 o
  -3  -2  14         44.13         44.51         1.95 o
  -2  -2  14          2.55          3.19         0.93 o
  -1  -2  14          1.56          1.86         0.82 o
   0  -2  14          1.94          2.35         0.94 o
   1  -2  14         27.74         27.81         2.06 o
   2  -2  14          4.16          4.82         1.43 o
  -3  -1  14         59.29         70.13         2.47 o
  -2  -1  14          2.97          3.08         1.37 o
  -1  -1  14         13.77         14.04         1.45 o
   0  -1  14          0.01          2.32         0.97 o
   1  -1  14          0.00         -0.12         1.47 o
  -2   0  14          5.18          2.78         0.81 o
  -1   0  14          0.46         -0.44         1.37 o
   0   0  14          8.36          5.18         1.17 o
                                                
